# Supplementary material for: A nuclear transport-related gene signature combined with IDH mutation and 1p/19q codeletion better predicts the prognosis of glioma patients
Source: BMC Cancer. 2020 Nov 9;20:1072. doi: 10.1186/s12885-020-07552-3 (PMC7654069; doi:10.1186/s12885-020-07552-3)
Supplement: Supplementary file 6 — Additional file 6: Supplemental Table 2. Clinical characteristics and NTRS groups of the training cohort (n = 660). [file 12885_2020_7552_MOESM6_ESM.xlsx]

## Sheet: Sheet1
Supplemental table 2. Clinical characteristics and NTRS groups of the training cohort (n=660)
Sample ID	NTRS Group	NT Risk Score	Histology	Grade	Integrated diagonosis	Subtype	survival	status	IDH.status	Chr.1p_19q.codeletion	MGMT.promoter.status	Chr.7.gain_Chr.10.loss	Chr.19_20.co_gain	ATRX.status
TCGA.S9.A7QW	NTRS Low	-1.42458	Astrocytoma	III	Anaplastic astrocytoma, IDH-mutant	G-CIMP-high	15.1	0	Mutant	non-codel	Methylated	No combined CNA	No chr 19/20 gain	Mutant
TCGA.RY.A840	NTRS Low	-1.16975	Oligodendroglioma	III	Anaplastic oligodendroglioma, IDH-mutant and 1p/19q-codeleted	Codel	28.1	0	Mutant	codel	Methylated	No combined CNA	No chr 19/20 gain	WT
TCGA.P5.A77X	NTRS Low	-1.1012	Oligoastrocytoma	II	Oligodendroglioma, IDH-mutant and 1p/19q-codeleted	Codel	3.5	0	Mutant	codel	Methylated	No combined CNA	No chr 19/20 gain	WT
TCGA.QH.A6CZ	NTRS Low	-1.02953	Oligoastrocytoma	II	Oligodendroglioma, IDH-mutant and 1p/19q-codeleted	Codel	9.2	0	Mutant	codel	Methylated	No combined CNA	No chr 19/20 gain	WT
TCGA.VM.A8CB	NTRS Low	-1.01518	Oligodendroglioma	III	Anaplastic oligodendroglioma, IDH-mutant and 1p/19q-codeleted	Codel	0.1	0	Mutant	codel	Methylated	No combined CNA	No chr 19/20 gain	WT
TCGA.FG.A4MX	NTRS Low	-1.01059	Astrocytoma	II	Diffuse astrocytoma, IDH-mutant	G-CIMP-high	18.7	0	Mutant	non-codel	Methylated	No combined CNA	No chr 19/20 gain	Mutant
TCGA.DU.A6S8	NTRS Low	-0.991768	Oligodendroglioma	III	Anaplastic oligodendroglioma, IDH-mutant and 1p/19q-codeleted	Codel	22.3	0	Mutant	codel	Methylated	No combined CNA	No chr 19/20 gain	WT
TCGA.HT.A615	NTRS Low	-0.978362	Oligodendroglioma	II	Oligodendroglioma, IDH-mutant and 1p/19q-codeleted	Codel	16.9	0	Mutant	codel	Methylated	No combined CNA	No chr 19/20 gain	WT
TCGA.FG.A60K	NTRS Low	-0.977401	Oligoastrocytoma	II	Oligodendroglioma, IDH-mutant and 1p/19q-codeleted	Codel	17.8	0	Mutant	codel	Methylated	No combined CNA	No chr 19/20 gain	WT
TCGA.R8.A6ML	NTRS Low	-0.936843	Oligodendroglioma	III	Anaplastic oligodendroglioma, IDH-mutant and 1p/19q-codeleted	Codel	94	0	Mutant	codel	Methylated	No combined CNA	No chr 19/20 gain	WT
TCGA.CS.5394	NTRS Low	-0.916776	Astrocytoma	III	Anaplastic astrocytoma, IDH-mutant	Codel	0.1	0	Mutant	non-codel	Methylated	No combined CNA	No chr 19/20 gain	WT
TCGA.DB.A64Q	NTRS Low	-0.895512	Oligoastrocytoma	II	Oligodendroglioma, IDH-mutant and 1p/19q-codeleted	Codel	6	0	Mutant	codel	Methylated	No combined CNA	No chr 19/20 gain	WT
TCGA.VV.A829	NTRS Low	-0.891026	Oligoastrocytoma	III	Anaplastic oligodendroglioma, IDH-mutant and 1p/19q-codeleted	Codel	37	0	Mutant	codel	Methylated	No combined CNA	No chr 19/20 gain	WT
TCGA.HT.7608	NTRS Low	-0.884622	Oligoastrocytoma	II	Oligodendroglioma, IDH-mutant and 1p/19q-codeleted	Codel	22.1	0	Mutant	codel	Methylated	No combined CNA	No chr 19/20 gain	WT
TCGA.QH.A6X4	NTRS Low	-0.86786	Oligoastrocytoma	III	Anaplastic oligodendroglioma, IDH-mutant and 1p/19q-codeleted	Codel	14.5	0	Mutant	codel	Methylated	No combined CNA	No chr 19/20 gain	WT
TCGA.S9.A6WE	NTRS Low	-0.866007	Oligodendroglioma	II	Oligodendroglioma, IDH-mutant and 1p/19q-codeleted	Codel	135.2	0	Mutant	codel	Methylated	No combined CNA	No chr 19/20 gain	WT
TCGA.P5.A77W	NTRS Low	-0.857657	Oligoastrocytoma	III	Anaplastic oligodendroglioma, IDH-mutant and 1p/19q-codeleted	Codel	19.2	0	Mutant	codel	Methylated	No combined CNA	No chr 19/20 gain	WT
TCGA.DH.A66F	NTRS Low	-0.854249	Oligodendroglioma	II	Oligodendroglioma, IDH-mutant and 1p/19q-codeleted	Codel	17.2	0	Mutant	codel	Methylated	No combined CNA	No chr 19/20 gain	WT
TCGA.EZ.7264	NTRS Low	-0.848074	Oligodendroglioma	II	Oligodendroglioma, IDH-mutant and 1p/19q-codeleted	Codel	39.5	0	Mutant	codel	Methylated	No combined CNA	No chr 19/20 gain	WT
TCGA.HT.7616	NTRS Low	-0.847709	Oligodendroglioma	III	Anaplastic oligodendroglioma, IDH-mutant and 1p/19q-codeleted	Codel	0.2	1	Mutant	codel	Methylated	No combined CNA	No chr 19/20 gain	WT
TCGA.TQ.A7RG	NTRS Low	-0.842867	Oligoastrocytoma	II	Oligodendroglioma, IDH-mutant and 1p/19q-codeleted	Codel	19.7	0	Mutant	codel	Methylated	No combined CNA	No chr 19/20 gain	WT
TCGA.TQ.A7RS	NTRS Low	-0.823142	Oligodendroglioma	II	Oligodendroglioma, IDH-mutant and 1p/19q-codeleted	Codel	0	0	Mutant	codel	Methylated	No combined CNA	No chr 19/20 gain	WT
TCGA.S9.A6U5	NTRS Low	-0.816932	Astrocytoma	II	Diffuse astrocytoma, IDH-mutant	Codel	32.6	0	Mutant	codel	Methylated	No combined CNA	No chr 19/20 gain	WT
TCGA.R8.A6MK	NTRS Low	-0.813501	Oligodendroglioma	II	Oligodendroglioma, IDH-mutant and 1p/19q-codeleted	Codel	88.8	0	Mutant	codel	Methylated	No combined CNA	No chr 19/20 gain	WT
TCGA.DH.5144	NTRS Low	-0.792943	Oligodendroglioma	III	Anaplastic oligodendroglioma, IDH-mutant and 1p/19q-codeleted	Codel	8	0	Mutant	codel	Methylated	No combined CNA	No chr 19/20 gain	Mutant
TCGA.RY.A83Y	NTRS Low	-0.777822	Oligodendroglioma	II	Oligodendroglioma, IDH-mutant and 1p/19q-codeleted	Codel	5.5	0	Mutant	codel	Methylated	No combined CNA	No chr 19/20 gain	WT
TCGA.TM.A84O	NTRS Low	-0.774999	Oligodendroglioma	III	Anaplastic oligodendroglioma, IDH-mutant and 1p/19q-codeleted	Codel	33.2	1	Mutant	codel	Methylated	No combined CNA	No chr 19/20 gain	WT
TCGA.QH.A65Z	NTRS Low	-0.767428	Oligodendroglioma	II	Oligodendroglioma, IDH-mutant and 1p/19q-codeleted	Codel	14	0	Mutant	codel	Methylated	No combined CNA	No chr 19/20 gain	WT
TCGA.HT.A618	NTRS Low	-0.765151	Astrocytoma	III	Anaplastic astrocytoma, IDH-mutant	G-CIMP-high	16.8	0	Mutant	non-codel	Methylated	No combined CNA	No chr 19/20 gain	Mutant
TCGA.P5.A72Z	NTRS Low	-0.760806	Oligodendroglioma	III	Anaplastic oligodendroglioma, IDH-mutant and 1p/19q-codeleted	Codel	11.6	0	Mutant	codel	Methylated	No combined CNA	No chr 19/20 gain	WT
TCGA.S9.A7J1	NTRS Low	-0.756551	Oligodendroglioma	II	Oligodendroglioma, IDH-mutant and 1p/19q-codeleted	Codel	8.2	0	Mutant	codel	Methylated	No combined CNA	No chr 19/20 gain	WT
TCGA.KT.A74X	NTRS Low	-0.750044	Oligoastrocytoma	III	Anaplastic oligodendroglioma, IDH-mutant and 1p/19q-codeleted	Codel	14.4	0	Mutant	codel	Methylated	No combined CNA	No chr 19/20 gain	WT
TCGA.HT.7875	NTRS Low	-0.735788	Oligodendroglioma	II	Oligodendroglioma, IDH-mutant and 1p/19q-codeleted	Codel	0.3	0	Mutant	codel	Methylated	No combined CNA	No chr 19/20 gain	WT
TCGA.CS.6668	NTRS Low	-0.734308	Oligodendroglioma	II	Oligodendroglioma, IDH-mutant and 1p/19q-codeleted	Codel	49.9	0	Mutant	codel	Methylated	No combined CNA	No chr 19/20 gain	WT
TCGA.FG.A6IZ	NTRS Low	-0.729222	Oligodendroglioma	II	Oligodendroglioma, IDH-mutant and 1p/19q-codeleted	Codel	15	0	Mutant	codel	Methylated	No combined CNA	No chr 19/20 gain	WT
TCGA.P5.A730	NTRS Low	-0.728927	Oligoastrocytoma	III	Anaplastic oligodendroglioma, IDH-mutant and 1p/19q-codeleted	Codel	10.9	0	Mutant	codel	Methylated	No combined CNA	No chr 19/20 gain	WT
TCGA.P5.A781	NTRS Low	-0.727707	Astrocytoma	III	Anaplastic astrocytoma, IDH-mutant	Codel	4.4	0	Mutant	codel	Methylated	No combined CNA	No chr 19/20 gain	WT
TCGA.QH.A65V	NTRS Low	-0.723759	Oligodendroglioma	II	Oligodendroglioma, IDH-mutant and 1p/19q-codeleted	Codel	12.6	0	Mutant	codel	Methylated	No combined CNA	No chr 19/20 gain	WT
TCGA.HT.7692	NTRS Low	-0.721754	Oligoastrocytoma	II	Oligodendroglioma, IDH-mutant and 1p/19q-codeleted	Codel	3	0	Mutant	codel	Methylated	No combined CNA	No chr 19/20 gain	WT
TCGA.DU.8164	NTRS Low	-0.721064	Oligodendroglioma	II	Oligodendroglioma, IDH-mutant and 1p/19q-codeleted	Codel	21.4	0	Mutant	codel	Methylated	No combined CNA	No chr 19/20 gain	WT
TCGA.S9.A6TX	NTRS Low	-0.718458	Oligodendroglioma	III	Anaplastic oligodendroglioma, IDH-mutant and 1p/19q-codeleted	Codel	28.1	0	Mutant	codel	Methylated	No combined CNA	No chr 19/20 gain	WT
TCGA.TM.A84G	NTRS Low	-0.714678	Oligodendroglioma	III	Anaplastic oligodendroglioma, IDH-mutant and 1p/19q-codeleted	Codel	40.6	0	Mutant	codel	Methylated	No combined CNA	No chr 19/20 gain	WT
TCGA.QH.A870	NTRS Low	-0.703619	Oligoastrocytoma	III	Anaplastic astrocytoma, IDH-mutant	G-CIMP-high	13	0	Mutant	non-codel	Methylated	No combined CNA	No chr 19/20 gain	Mutant
TCGA.TM.A84S	NTRS Low	-0.702727	Oligodendroglioma	III	Anaplastic oligodendroglioma, IDH-mutant and 1p/19q-codeleted	Codel	14.9	0	Mutant	codel	Methylated	No combined CNA	No chr 19/20 gain	WT
TCGA.VW.A7QS	NTRS Low	-0.699759	Oligodendroglioma	III	Anaplastic oligodendroglioma, IDH-mutant and 1p/19q-codeleted	Codel	23.2	0	Mutant	codel	Methylated	No combined CNA	No chr 19/20 gain	WT
TCGA.S9.A7R1	NTRS Low	-0.696603	Oligodendroglioma	II	Oligodendroglioma, IDH-mutant and 1p/19q-codeleted	Codel	169.8	1	Mutant	codel	Methylated	No combined CNA	No chr 19/20 gain	WT
TCGA.DU.7009	NTRS Low	-0.691166	Oligodendroglioma	II	Oligodendroglioma, IDH-mutant and 1p/19q-codeleted	Codel	154.4	1	Mutant	codel	Methylated	No combined CNA	No chr 19/20 gain	WT
TCGA.S9.A6WD	NTRS Low	-0.688991	Oligodendroglioma	III	Oligodendroglioma, NOS	NA	75.2	0	NA	NA	NA	NA	NA	NA
TCGA.DU.6397	NTRS Low	-0.688459	Oligodendroglioma	III	Anaplastic oligodendroglioma, IDH-mutant and 1p/19q-codeleted	Codel	46.1	1	Mutant	codel	Methylated	No combined CNA	No chr 19/20 gain	WT
TCGA.QH.A6X5	NTRS Low	-0.684084	Oligoastrocytoma	II	Oligodendroglioma, IDH-mutant and 1p/19q-codeleted	Codel	16.3	0	Mutant	codel	Methylated	No combined CNA	No chr 19/20 gain	WT
TCGA.DB.A4XG	NTRS Low	-0.681835	Oligodendroglioma	III	Anaplastic oligodendroglioma, IDH-mutant and 1p/19q-codeleted	Codel	73	0	Mutant	codel	Methylated	No combined CNA	No chr 19/20 gain	WT
TCGA.WY.A85A	NTRS Low	-0.67791	Astrocytoma	II	Diffuse astrocytoma, IDH-mutant	G-CIMP-high	43.4	0	Mutant	non-codel	Methylated	No combined CNA	No chr 19/20 gain	Mutant
TCGA.TQ.A7RN	NTRS Low	-0.677489	Oligodendroglioma	II	Oligodendroglioma, IDH-mutant and 1p/19q-codeleted	Codel	33.7	0	Mutant	codel	Methylated	No combined CNA	No chr 19/20 gain	WT
TCGA.DB.A64R	NTRS Low	-0.676785	Oligodendroglioma	II	Oligodendroglioma, IDH-mutant and 1p/19q-codeleted	Codel	31.4	0	Mutant	codel	Methylated	No combined CNA	No chr 19/20 gain	WT
TCGA.DU.5874	NTRS Low	-0.674312	Oligodendroglioma	II	Oligodendroglioma, IDH-mutant and 1p/19q-codeleted	Codel	15.2	0	Mutant	codel	Methylated	No combined CNA	No chr 19/20 gain	WT
TCGA.DB.5278	NTRS Low	-0.664998	Oligodendroglioma	II	Oligodendroglioma, IDH-mutant and 1p/19q-codeleted	Codel	91.1	0	Mutant	codel	Methylated	No combined CNA	No chr 19/20 gain	WT
TCGA.HW.7490	NTRS Low	-0.659939	Astrocytoma	II	Diffuse astrocytoma, IDH-mutant	G-CIMP-high	45.6	0	Mutant	non-codel	Methylated	No combined CNA	No chr 19/20 gain	Mutant
TCGA.DU.5870	NTRS Low	-0.656748	Oligodendroglioma	II	Oligodendroglioma, IDH-mutant and 1p/19q-codeleted	Codel	182.3	0	Mutant	codel	Methylated	No combined CNA	No chr 19/20 gain	WT
TCGA.DU.6394	NTRS Low	-0.65627	Oligodendroglioma	III	Anaplastic oligodendroglioma, IDH-mutant and 1p/19q-codeleted	Codel	22.4	1	Mutant	codel	Methylated	No combined CNA	No chr 19/20 gain	WT
TCGA.DU.7294	NTRS Low	-0.655707	Oligodendroglioma	II	Oligodendroglioma, IDH-mutant and 1p/19q-codeleted	Codel	94.3	0	Mutant	codel	Methylated	No combined CNA	No chr 19/20 gain	WT
TCGA.HW.A5KJ	NTRS Low	-0.649197	Oligodendroglioma	III	Anaplastic oligodendroglioma, IDH-mutant and 1p/19q-codeleted	Codel	10.6	0	Mutant	codel	Methylated	No combined CNA	No chr 19/20 gain	WT
TCGA.QH.A86X	NTRS Low	-0.64866	Oligodendroglioma	II	Oligodendroglioma, IDH-mutant and 1p/19q-codeleted	Codel	11.1	0	Mutant	codel	Methylated	No combined CNA	No chr 19/20 gain	WT
TCGA.TM.A84M	NTRS Low	-0.647697	Oligodendroglioma	III	Anaplastic oligodendroglioma, IDH-mutant and 1p/19q-codeleted	Codel	24.8	0	Mutant	codel	Methylated	No combined CNA	No chr 19/20 gain	WT
TCGA.DU.A5TP	NTRS Low	-0.64282	Astrocytoma	III	Anaplastic astrocytoma, IDH-mutant	G-CIMP-high	33.3	0	Mutant	non-codel	Methylated	No combined CNA	No chr 19/20 gain	Mutant
TCGA.E1.A7YS	NTRS Low	-0.642817	Oligodendroglioma	III	Anaplastic oligodendroglioma, IDH-mutant and 1p/19q-codeleted	Codel	15.3	1	Mutant	codel	Methylated	No combined CNA	No chr 19/20 gain	WT
TCGA.F6.A8O3	NTRS Low	-0.641851	Oligodendroglioma	II	Oligodendroglioma, IDH-mutant and 1p/19q-codeleted	Codel	0.2	0	Mutant	codel	Methylated	No combined CNA	No chr 19/20 gain	WT
TCGA.TM.A7C5	NTRS Low	-0.634897	Oligoastrocytoma	II	Oligodendroglioma, IDH-mutant and 1p/19q-codeleted	Codel	49.3	0	Mutant	codel	Methylated	No combined CNA	No chr 19/20 gain	WT
TCGA.VV.A86M	NTRS Low	-0.6273	Astrocytoma	III	Anaplastic astrocytoma, IDH-mutant	G-CIMP-high	16	0	Mutant	non-codel	Methylated	No combined CNA	No chr 19/20 gain	WT
TCGA.R8.A6MO	NTRS Low	-0.626356	Oligodendroglioma	II	Oligodendroglioma, IDH-mutant and 1p/19q-codeleted	Codel	32.6	0	Mutant	codel	Methylated	No combined CNA	No chr 19/20 gain	WT
TCGA.W9.A837	NTRS Low	-0.625884	Oligodendroglioma	II	Oligodendroglioma, IDH-mutant and 1p/19q-codeleted	Codel	51.1	0	Mutant	codel	Methylated	No combined CNA	No chr 19/20 gain	WT
TCGA.HT.A74L	NTRS Low	-0.623951	Oligoastrocytoma	II	Oligodendroglioma, IDH-mutant and 1p/19q-codeleted	Codel	11.1	0	Mutant	codel	Methylated	No combined CNA	No chr 19/20 gain	WT
TCGA.DB.A64U	NTRS Low	-0.620395	Oligoastrocytoma	II	Oligodendroglioma, IDH-mutant and 1p/19q-codeleted	Codel	27.8	0	Mutant	codel	Methylated	No combined CNA	No chr 19/20 gain	WT
TCGA.DB.5280	NTRS Low	-0.620102	Oligoastrocytoma	II	Diffuse astrocytoma, IDH-mutant	G-CIMP-high	36.6	0	Mutant	non-codel	Methylated	No combined CNA	No chr 19/20 gain	Mutant
TCGA.DH.A7US	NTRS Low	-0.613613	Oligodendroglioma	II	Oligodendroglioma, IDH-mutant and 1p/19q-codeleted	Codel	23.2	0	Mutant	codel	Methylated	No combined CNA	No chr 19/20 gain	WT
TCGA.HT.7468	NTRS Low	-0.61307	Oligodendroglioma	III	Anaplastic oligodendroglioma, IDH-mutant and 1p/19q-codeleted	Codel	6.7	0	Mutant	codel	Methylated	No combined CNA	No chr 19/20 gain	WT
TCGA.DU.8168	NTRS Low	-0.613054	Oligodendroglioma	III	Anaplastic oligodendroglioma, IDH-mutant and 1p/19q-codeleted	Codel	14.2	0	Mutant	codel	Methylated	No combined CNA	No chr 19/20 gain	WT
TCGA.VM.A8CE	NTRS Low	-0.612202	Oligodendroglioma	II	Oligodendroglioma, IDH-mutant and 1p/19q-codeleted	Codel	39.2	0	Mutant	codel	Methylated	No combined CNA	No chr 19/20 gain	WT
TCGA.HT.7677	NTRS Low	-0.60621	Oligodendroglioma	III	Anaplastic oligodendroglioma, IDH-mutant and 1p/19q-codeleted	Codel	16.2	0	Mutant	codel	Methylated	No combined CNA	No chr 19/20 gain	WT
TCGA.P5.A5ET	NTRS Low	-0.601985	Oligodendroglioma	II	Oligodendroglioma, IDH-mutant and 1p/19q-codeleted	Codel	-0.3	0	Mutant	codel	Methylated	No combined CNA	No chr 19/20 gain	WT
TCGA.IK.8125	NTRS Low	-0.60149	Oligoastrocytoma	III	Anaplastic oligodendroglioma, IDH-mutant and 1p/19q-codeleted	Codel	42.8	0	Mutant	codel	Methylated	No combined CNA	No chr 19/20 gain	WT
TCGA.FG.8185	NTRS Low	-0.600897	Astrocytoma	III	Anaplastic astrocytoma, IDH-mutant	G-CIMP-high	14.2	0	Mutant	non-codel	Methylated	No combined CNA	No chr 19/20 gain	Mutant
TCGA.FG.7638	NTRS Low	-0.596748	Oligodendroglioma	III	Anaplastic oligodendroglioma, IDH-mutant and 1p/19q-codeleted	Codel	22.6	0	Mutant	codel	Methylated	No combined CNA	No chr 19/20 gain	Mutant
TCGA.E1.5322	NTRS Low	-0.588908	Oligoastrocytoma	II	Diffuse astrocytoma, IDH-mutant	G-CIMP-high	130.8	1	Mutant	non-codel	Methylated	No combined CNA	No chr 19/20 gain	Mutant
TCGA.WH.A86K	NTRS Low	-0.588867	Astrocytoma	II	Diffuse astrocytoma, IDH-mutant	G-CIMP-high	13.3	0	Mutant	non-codel	Methylated	No combined CNA	No chr 19/20 gain	WT
TCGA.HT.7681	NTRS Low	-0.587358	Oligoastrocytoma	II	Oligodendroglioma, IDH-mutant and 1p/19q-codeleted	Codel	44.7	0	Mutant	codel	Methylated	No combined CNA	No chr 19/20 gain	WT
TCGA.DB.A64P	NTRS Low	-0.581436	Oligodendroglioma	III	Anaplastic oligodendroglioma, IDH-mutant and 1p/19q-codeleted	Codel	30.1	0	Mutant	codel	Methylated	No combined CNA	No chr 19/20 gain	WT
TCGA.QH.A65S	NTRS Low	-0.577321	Oligoastrocytoma	II	Diffuse astrocytoma, IDH-mutant	G-CIMP-high	2.5	0	Mutant	non-codel	Methylated	No combined CNA	No chr 19/20 gain	Mutant
TCGA.RY.A847	NTRS Low	-0.576923	Oligodendroglioma	II	Oligodendroglioma, IDH-mutant and 1p/19q-codeleted	Codel	30.7	0	Mutant	codel	Methylated	No combined CNA	No chr 19/20 gain	WT
TCGA.E1.5318	NTRS Low	-0.57572	Oligodendroglioma	II	Oligodendroglioma, IDH-mutant and 1p/19q-codeleted	Codel	78.2	1	Mutant	codel	Methylated	No combined CNA	No chr 19/20 gain	WT
TCGA.FG.A710	NTRS Low	-0.574604	Oligodendroglioma	II	Oligodendroglioma, IDH-mutant and 1p/19q-codeleted	Codel	36.7	0	Mutant	codel	Methylated	No combined CNA	No chr 19/20 gain	WT
TCGA.FG.A6J1	NTRS Low	-0.569516	Oligodendroglioma	II	Oligodendroglioma, IDH-mutant and 1p/19q-codeleted	Codel	16.4	0	Mutant	codel	Methylated	No combined CNA	No chr 19/20 gain	WT
TCGA.E1.5319	NTRS Low	-0.568875	Oligodendroglioma	II	Oligodendroglioma, IDH-mutant and 1p/19q-codeleted	Codel	95.6	1	Mutant	codel	Methylated	No combined CNA	No chr 19/20 gain	WT
TCGA.HT.7877	NTRS Low	-0.566676	Oligodendroglioma	II	Oligodendroglioma, IDH-mutant and 1p/19q-codeleted	Codel	0.1	0	Mutant	codel	Methylated	No combined CNA	No chr 19/20 gain	WT
TCGA.TQ.A7RI	NTRS Low	-0.56517	Oligodendroglioma	II	Oligodendroglioma, IDH-mutant and 1p/19q-codeleted	Codel	2	0	Mutant	codel	Methylated	No combined CNA	No chr 19/20 gain	WT
TCGA.TQ.A7RQ	NTRS Low	-0.563988	Oligodendroglioma	II	Oligodendroglioma, IDH-mutant and 1p/19q-codeleted	Codel	26.1	0	Mutant	codel	Methylated	No combined CNA	No chr 19/20 gain	WT
TCGA.DB.A64X	NTRS Low	-0.560355	Astrocytoma	III	Anaplastic astrocytoma, IDH-mutant	G-CIMP-high	18.5	0	Mutant	non-codel	Methylated	No combined CNA	No chr 19/20 gain	WT
TCGA.HT.7687	NTRS Low	-0.554569	Oligodendroglioma	III	Anaplastic oligodendroglioma, IDH-mutant and 1p/19q-codeleted	Codel	0.1	0	Mutant	codel	Methylated	No combined CNA	No chr 19/20 gain	WT
TCGA.QH.A65R	NTRS Low	-0.55335	Oligodendroglioma	III	Anaplastic oligodendroglioma, IDH-mutant and 1p/19q-codeleted	Codel	15.2	0	Mutant	codel	Methylated	No combined CNA	No chr 19/20 gain	WT
TCGA.FG.7641	NTRS Low	-0.550479	Oligodendroglioma	II	Oligodendroglioma, IDH-mutant and 1p/19q-codeleted	Codel	20.6	0	Mutant	codel	Methylated	No combined CNA	No chr 19/20 gain	WT
TCGA.S9.A6WH	NTRS Low	-0.549611	Oligoastrocytoma	II	Oligodendroglioma, IDH-mutant and 1p/19q-codeleted	Codel	38.6	0	Mutant	codel	Methylated	No combined CNA	No chr 19/20 gain	WT
TCGA.DB.A75K	NTRS Low	-0.549059	Oligoastrocytoma	III	Anaplastic oligodendroglioma, IDH-mutant and 1p/19q-codeleted	Codel	12.1	0	Mutant	codel	Methylated	No combined CNA	No chr 19/20 gain	WT
TCGA.QH.A6CY	NTRS Low	-0.548734	Oligoastrocytoma	III	Anaplastic oligodendroglioma, IDH-mutant and 1p/19q-codeleted	Codel	2.2	0	Mutant	codel	Methylated	No combined CNA	No chr 19/20 gain	WT
TCGA.S9.A7IY	NTRS Low	-0.547366	Oligoastrocytoma	III	Anaplastic oligodendroglioma, IDH-mutant and 1p/19q-codeleted	Codel	23.5	0	Mutant	codel	Methylated	No combined CNA	No chr 19/20 gain	WT
TCGA.DU.A7TB	NTRS Low	-0.542967	Oligodendroglioma	II	Oligodendroglioma, NOS	PA-like	51.5	0	WT	non-codel	Unmethylated	No combined CNA	No chr 19/20 gain	WT
TCGA.P5.A733	NTRS Low	-0.540514	Astrocytoma	II	Diffuse astrocytoma, IDH-mutant	G-CIMP-high	13.6	0	Mutant	non-codel	Methylated	No combined CNA	No chr 19/20 gain	Mutant
TCGA.HT.7605	NTRS Low	-0.536411	Oligodendroglioma	II	Oligodendroglioma, IDH-mutant and 1p/19q-codeleted	Codel	4.6	0	Mutant	codel	Methylated	No combined CNA	No chr 19/20 gain	WT
TCGA.QH.A65X	NTRS Low	-0.535824	Oligoastrocytoma	III	Anaplastic oligodendroglioma, IDH-mutant and 1p/19q-codeleted	Codel	15.8	0	Mutant	codel	Methylated	No combined CNA	No chr 19/20 gain	WT
TCGA.VM.A8C8	NTRS Low	-0.532968	Oligodendroglioma	II	Oligodendroglioma, NOS	G-CIMP-high	43	0	Mutant	non-codel	Unmethylated	No combined CNA	No chr 19/20 gain	Mutant
TCGA.WY.A85B	NTRS Low	-0.531572	Astrocytoma	II	Diffuse astrocytoma, IDH-mutant	G-CIMP-high	45.8	0	Mutant	non-codel	Methylated	No combined CNA	No chr 19/20 gain	Mutant
TCGA.HT.A619	NTRS Low	-0.531267	Oligodendroglioma	III	Anaplastic oligodendroglioma, IDH-mutant and 1p/19q-codeleted	Codel	21.4	0	Mutant	codel	Methylated	No combined CNA	No chr 19/20 gain	WT
TCGA.FG.8187	NTRS Low	-0.53114	Oligoastrocytoma	II	Oligodendroglioma, IDH-mutant and 1p/19q-codeleted	Codel	20.1	0	Mutant	codel	Methylated	No combined CNA	No chr 19/20 gain	WT
TCGA.HT.7480	NTRS Low	-0.525724	Oligodendroglioma	II	Oligodendroglioma, IDH-mutant and 1p/19q-codeleted	Codel	75.2	0	Mutant	codel	Methylated	No combined CNA	No chr 19/20 gain	WT
TCGA.S9.A7QZ	NTRS Low	-0.522738	Oligodendroglioma	II	Oligodendroglioma, IDH-mutant and 1p/19q-codeleted	Codel	27.2	0	Mutant	codel	Methylated	No combined CNA	No chr 19/20 gain	WT
TCGA.TQ.A7RO	NTRS Low	-0.522505	Oligoastrocytoma	II	Oligodendroglioma, IDH-mutant and 1p/19q-codeleted	Codel	31.2	0	Mutant	codel	Methylated	No combined CNA	No chr 19/20 gain	WT
TCGA.HT.7693	NTRS Low	-0.515626	Oligodendroglioma	II	Oligodendroglioma, NOS	G-CIMP-high	17.5	0	Mutant	non-codel	Methylated	No combined CNA	No chr 19/20 gain	Mutant
TCGA.P5.A5EX	NTRS Low	-0.514293	Oligodendroglioma	III	Anaplastic oligodendroglioma, IDH-mutant and 1p/19q-codeleted	Codel	8	0	Mutant	codel	Methylated	No combined CNA	No chr 19/20 gain	WT
TCGA.CS.5390	NTRS Low	-0.509894	Oligodendroglioma	II	Oligodendroglioma, IDH-mutant and 1p/19q-codeleted	Codel	64.6	0	Mutant	codel	Methylated	No combined CNA	No chr 19/20 gain	WT
TCGA.E1.A7Z4	NTRS Low	-0.509023	Astrocytoma	II	Diffuse astrocytoma, IDH-mutant	G-CIMP-high	145.1	1	Mutant	non-codel	Methylated	No combined CNA	No chr 19/20 gain	Mutant
TCGA.VM.A8CA	NTRS Low	-0.502128	Oligodendroglioma	II	Oligodendroglioma, NOS	Codel	13.5	0	Mutant	non-codel	Methylated	No combined CNA	No chr 19/20 gain	WT
TCGA.S9.A7R8	NTRS Low	-0.501816	Astrocytoma	III	Anaplastic astrocytoma, IDH-mutant	G-CIMP-high	31.6	1	Mutant	non-codel	Methylated	No combined CNA	No chr 19/20 gain	Mutant
TCGA.WY.A85E	NTRS Low	-0.500433	Oligoastrocytoma	II	Diffuse astrocytoma, IDH-mutant	G-CIMP-high	20.8	0	Mutant	non-codel	Methylated	No combined CNA	No chr 19/20 gain	Mutant
TCGA.DU.7302	NTRS Low	-0.496539	Oligodendroglioma	III	Anaplastic oligodendroglioma, IDH-mutant and 1p/19q-codeleted	Codel	60.3	0	Mutant	codel	Methylated	No combined CNA	No chr 19/20 gain	WT
TCGA.HW.8322	NTRS Low	-0.49629	Oligodendroglioma	II	Oligodendroglioma, IDH-mutant and 1p/19q-codeleted	Codel	6.2	0	Mutant	codel	Methylated	No combined CNA	No chr 19/20 gain	WT
TCGA.HT.8105	NTRS Low	-0.495377	Oligodendroglioma	III	Anaplastic oligodendroglioma, IDH-mutant and 1p/19q-codeleted	Codel	6.2	0	Mutant	codel	Methylated	No combined CNA	No chr 19/20 gain	WT
TCGA.HW.7491	NTRS Low	-0.495365	Oligodendroglioma	II	Oligodendroglioma, IDH-mutant and 1p/19q-codeleted	Codel	68.3	0	Mutant	codel	Unmethylated	No combined CNA	No chr 19/20 gain	WT
TCGA.HT.7481	NTRS Low	-0.49404	Oligodendroglioma	II	Oligodendroglioma, IDH-mutant and 1p/19q-codeleted	Codel	95.9	0	Mutant	codel	Methylated	No combined CNA	No chr 19/20 gain	WT
TCGA.FG.A4MT	NTRS Low	-0.493857	Oligodendroglioma	II	Oligodendroglioma, NOS	G-CIMP-high	38.3	0	Mutant	non-codel	Methylated	No combined CNA	No chr 19/20 gain	Mutant
TCGA.E1.A7YH	NTRS Low	-0.492842	Astrocytoma	III	Anaplastic astrocytoma, IDH-mutant	G-CIMP-high	93.2	1	Mutant	non-codel	Methylated	No combined CNA	No chr 19/20 gain	Mutant
TCGA.TQ.A8XE	NTRS Low	-0.491275	Oligodendroglioma	II	Oligodendroglioma, NOS	G-CIMP-high	31.4	1	Mutant	non-codel	Methylated	No combined CNA	No chr 19/20 gain	WT
TCGA.E1.A7YO	NTRS Low	-0.490492	Oligodendroglioma	III	Anaplastic oligodendroglioma, IDH-mutant and 1p/19q-codeleted	Codel	75	1	Mutant	codel	Methylated	No combined CNA	No chr 19/20 gain	WT
TCGA.FG.8186	NTRS Low	-0.486946	Oligoastrocytoma	III	Anaplastic oligodendroglioma, IDH-mutant and 1p/19q-codeleted	Codel	16	0	Mutant	codel	Methylated	No combined CNA	No chr 19/20 gain	WT
TCGA.DB.A4XA	NTRS Low	-0.482874	Oligoastrocytoma	II	Oligodendroglioma, IDH-mutant and 1p/19q-codeleted	Codel	18.8	0	Mutant	codel	Methylated	No combined CNA	No chr 19/20 gain	WT
TCGA.DH.5141	NTRS Low	-0.480343	Oligodendroglioma	III	Anaplastic oligodendroglioma, IDH-mutant and 1p/19q-codeleted	Codel	31.8	0	Mutant	codel	Methylated	No combined CNA	No chr 19/20 gain	WT
TCGA.QH.A6X8	NTRS Low	-0.479691	Oligodendroglioma	III	Anaplastic oligodendroglioma, IDH-mutant and 1p/19q-codeleted	Codel	16.7	0	Mutant	codel	Methylated	No combined CNA	No chr 19/20 gain	WT
TCGA.WY.A859	NTRS Low	-0.4778	Astrocytoma	II	Diffuse astrocytoma, IDH-mutant	G-CIMP-high	39.9	0	Mutant	non-codel	Methylated	No combined CNA	No chr 19/20 gain	WT
TCGA.DU.A7T6	NTRS Low	-0.474144	Oligodendroglioma	III	Anaplastic oligodendroglioma, IDH-mutant and 1p/19q-codeleted	Codel	18	1	Mutant	codel	Methylated	No combined CNA	No chr 19/20 gain	WT
TCGA.QH.A6XA	NTRS Low	-0.473394	Oligoastrocytoma	II	Diffuse astrocytoma, IDH-mutant	G-CIMP-high	16.5	0	Mutant	non-codel	Methylated	No combined CNA	No chr 19/20 gain	Mutant
TCGA.HT.A614	NTRS Low	-0.472752	Oligoastrocytoma	II	Diffuse astrocytoma, IDH-mutant	G-CIMP-high	2.7	0	Mutant	non-codel	Methylated	No combined CNA	No chr 19/20 gain	Mutant
TCGA.P5.A737	NTRS Low	-0.469956	Oligoastrocytoma	II	Oligodendroglioma, IDH-mutant and 1p/19q-codeleted	Codel	12.2	0	Mutant	codel	Methylated	No combined CNA	No chr 19/20 gain	WT
TCGA.HT.7684	NTRS Low	-0.468783	Oligoastrocytoma	III	Anaplastic astrocytoma, IDH-mutant	G-CIMP-high	6	0	Mutant	non-codel	Methylated	No combined CNA	No chr 19/20 gain	WT
TCGA.QH.A6CU	NTRS Low	-0.467173	Oligodendroglioma	III	Anaplastic oligodendroglioma, IDH-mutant and 1p/19q-codeleted	Codel	14.8	0	Mutant	codel	Methylated	No combined CNA	No chr 19/20 gain	WT
TCGA.DB.A64V	NTRS Low	-0.466214	Oligodendroglioma	II	Oligodendroglioma, IDH-mutant and 1p/19q-codeleted	Codel	29.2	0	Mutant	codel	Methylated	No combined CNA	No chr 19/20 gain	WT
TCGA.S9.A6WP	NTRS Low	-0.460188	Oligoastrocytoma	III	Anaplastic oligodendroglioma, IDH-mutant and 1p/19q-codeleted	Codel	18.6	0	Mutant	codel	Methylated	No combined CNA	No chr 19/20 gain	WT
TCGA.DU.7018	NTRS Low	-0.458839	Oligodendroglioma	III	Anaplastic oligodendroglioma, IDH-mutant and 1p/19q-codeleted	Codel	30.7	1	Mutant	codel	Methylated	No combined CNA	No chr 19/20 gain	WT
TCGA.S9.A7J2	NTRS Low	-0.452642	Oligodendroglioma	III	Anaplastic oligodendroglioma, IDH-mutant and 1p/19q-codeleted	Codel	2	0	Mutant	codel	Methylated	No combined CNA	No chr 19/20 gain	WT
TCGA.HT.7691	NTRS Low	-0.450449	Astrocytoma	II	Diffuse astrocytoma, IDH-wildtype	PA-like	0.1	0	WT	non-codel	Unmethylated	No combined CNA	No chr 19/20 gain	WT
TCGA.HT.A61B	NTRS Low	-0.450171	Astrocytoma	III	Anaplastic astrocytoma, IDH-mutant	G-CIMP-high	17.5	0	Mutant	non-codel	Methylated	No combined CNA	No chr 19/20 gain	WT
TCGA.DB.A4XH	NTRS Low	-0.4499	Oligoastrocytoma	II	Oligodendroglioma, IDH-mutant and 1p/19q-codeleted	Codel	31.6	0	Mutant	codel	Methylated	No combined CNA	No chr 19/20 gain	WT
TCGA.FG.7636	NTRS Low	-0.447426	Astrocytoma	III	Anaplastic astrocytoma, IDH-mutant	G-CIMP-high	17.9	0	Mutant	non-codel	Methylated	No combined CNA	No chr 19/20 gain	Mutant
TCGA.TQ.A7RK	NTRS Low	-0.447315	Oligoastrocytoma	II	Diffuse astrocytoma, IDH-mutant	G-CIMP-high	44.1	0	Mutant	non-codel	Methylated	No combined CNA	No chr 19/20 gain	Mutant
TCGA.HT.A74K	NTRS Low	-0.446368	Oligodendroglioma	III	Anaplastic oligodendroglioma, IDH-mutant and 1p/19q-codeleted	Codel	15.3	0	Mutant	codel	Methylated	No combined CNA	No chr 19/20 gain	WT
TCGA.S9.A7J3	NTRS Low	-0.445958	Oligodendroglioma	III	Anaplastic oligodendroglioma, IDH-mutant and 1p/19q-codeleted	Codel	20.7	0	Mutant	codel	Methylated	No combined CNA	No chr 19/20 gain	WT
TCGA.HW.7495	NTRS Low	-0.445241	Oligodendroglioma	II	Oligodendroglioma, IDH-mutant and 1p/19q-codeleted	Codel	35.4	0	Mutant	codel	Methylated	No combined CNA	No chr 19/20 gain	WT
TCGA.P5.A735	NTRS Low	-0.441053	Astrocytoma	II	Diffuse astrocytoma, IDH-mutant	G-CIMP-high	9.6	0	Mutant	non-codel	Methylated	No combined CNA	No chr 19/20 gain	Mutant
TCGA.HT.8010	NTRS Low	-0.439538	Oligodendroglioma	II	Oligodendroglioma, IDH-mutant and 1p/19q-codeleted	Codel	1.6	0	Mutant	codel	Methylated	No combined CNA	No chr 19/20 gain	WT
TCGA.HT.7695	NTRS Low	-0.438793	Oligodendroglioma	II	Oligodendroglioma, IDH-mutant and 1p/19q-codeleted	Codel	14.5	0	Mutant	codel	Methylated	No combined CNA	No chr 19/20 gain	WT
TCGA.DU.A76O	NTRS Low	-0.437286	Astrocytoma	II	Diffuse astrocytoma,NOS	NA	17.2	0	NA	NA	NA	NA	NA	NA
TCGA.R8.A73M	NTRS Low	-0.437219	Oligodendroglioma	II	Oligodendroglioma, IDH-mutant and 1p/19q-codeleted	Codel	59.4	0	Mutant	codel	Methylated	No combined CNA	No chr 19/20 gain	WT
TCGA.HW.7487	NTRS Low	-0.435822	Oligodendroglioma	II	Oligodendroglioma, IDH-mutant and 1p/19q-codeleted	Codel	13.4	0	Mutant	codel	Methylated	No combined CNA	No chr 19/20 gain	WT
TCGA.S9.A6TY	NTRS Low	-0.43508	Oligodendroglioma	II	Oligodendroglioma, IDH-mutant and 1p/19q-codeleted	Codel	35.4	0	Mutant	codel	Methylated	No combined CNA	No chr 19/20 gain	WT
TCGA.DU.6393	NTRS Low	-0.432892	Oligodendroglioma	III	Anaplastic oligodendroglioma, IDH-mutant and 1p/19q-codeleted	Codel	52.1	1	Mutant	codel	Methylated	No combined CNA	No chr 19/20 gain	WT
TCGA.HW.A5KL	NTRS Low	-0.431632	Astrocytoma	II	Diffuse astrocytoma, IDH-mutant	G-CIMP-high	20.8	0	Mutant	non-codel	Methylated	No combined CNA	No chr 19/20 gain	Mutant
TCGA.P5.A5F1	NTRS Low	-0.428914	Astrocytoma	II	Diffuse astrocytoma, IDH-mutant	G-CIMP-high	5.9	0	Mutant	non-codel	Unmethylated	No combined CNA	No chr 19/20 gain	Mutant
TCGA.DB.5275	NTRS Low	-0.428817	Oligoastrocytoma	III	Anaplastic astrocytoma, IDH-mutant	G-CIMP-high	47.9	0	Mutant	non-codel	Methylated	No combined CNA	No chr 19/20 gain	Mutant
TCGA.CS.4938	NTRS Low	-0.428563	Astrocytoma	II	Diffuse astrocytoma, IDH-mutant	G-CIMP-high	4.7	0	Mutant	non-codel	Unmethylated	No combined CNA	No chr 19/20 gain	Mutant
TCGA.CS.6670	NTRS Low	-0.427833	Oligodendroglioma	III	Anaplastic oligodendroglioma, IDH-mutant and 1p/19q-codeleted	Codel	6.6	0	Mutant	codel	Methylated	No combined CNA	No chr 19/20 gain	WT
TCGA.VM.A8CH	NTRS Low	-0.424672	Astrocytoma	II	Diffuse astrocytoma, IDH-mutant	G-CIMP-high	23.5	0	Mutant	non-codel	Unmethylated	No combined CNA	No chr 19/20 gain	Mutant
TCGA.DU.6408	NTRS Low	-0.424522	Oligodendroglioma	III	Anaplastic oligodendroglioma, NOS	G-CIMP-high	114.1	1	Mutant	non-codel	Methylated	No combined CNA	No chr 19/20 gain	Mutant
TCGA.FG.A4MY	NTRS Low	-0.418637	Oligoastrocytoma	II	Diffuse astrocytoma, IDH-mutant	G-CIMP-high	23.7	0	Mutant	non-codel	Methylated	No combined CNA	No chr 19/20 gain	Mutant
TCGA.CS.6667	NTRS Low	-0.41788	Astrocytoma	II	Diffuse astrocytoma, IDH-mutant	G-CIMP-high	7.6	0	Mutant	non-codel	Methylated	No combined CNA	No chr 19/20 gain	WT
TCGA.FG.8191	NTRS Low	-0.417681	Oligodendroglioma	III	Anaplastic oligodendroglioma, NOS	G-CIMP-high	32.6	0	Mutant	non-codel	Unmethylated	No combined CNA	No chr 19/20 gain	Mutant
TCGA.DU.6542	NTRS Low	-0.41667	Oligoastrocytoma	III	Anaplastic astrocytoma, IDH-mutant	G-CIMP-high	2.4	0	Mutant	non-codel	Methylated	No combined CNA	No chr 19/20 gain	WT
TCGA.FG.5962	NTRS Low	-0.4164	Oligodendroglioma	III	Anaplastic oligodendroglioma, IDH-mutant and 1p/19q-codeleted	Codel	47.8	0	Mutant	codel	Methylated	No combined CNA	No chr 19/20 gain	WT
TCGA.DU.A76R	NTRS Low	-0.416387	Oligodendroglioma	III	Anaplastic oligodendroglioma, IDH-mutant and 1p/19q-codeleted	Codel	21.3	1	Mutant	codel	Methylated	No combined CNA	No chr 19/20 gain	WT
TCGA.S9.A6U2	NTRS Low	-0.415979	Oligodendroglioma	II	Oligodendroglioma, IDH-mutant and 1p/19q-codeleted	Codel	29.9	0	Mutant	codel	Methylated	No combined CNA	No chr 19/20 gain	WT
TCGA.HT.7676	NTRS Low	-0.413109	Oligodendroglioma	II	Oligodendroglioma, NOS	G-CIMP-high	0.2	0	Mutant	non-codel	Unmethylated	No combined CNA	No chr 19/20 gain	Mutant
TCGA.DU.A6S2	NTRS Low	-0.410984	Oligodendroglioma	II	Oligodendroglioma, IDH-mutant and 1p/19q-codeleted	Codel	25.6	0	Mutant	codel	Methylated	No combined CNA	No chr 19/20 gain	WT
TCGA.S9.A6TW	NTRS Low	-0.409984	Oligodendroglioma	III	Anaplastic oligodendroglioma, IDH-mutant and 1p/19q-codeleted	Codel	41.1	0	Mutant	codel	Methylated	No combined CNA	No chr 19/20 gain	WT
TCGA.HT.8012	NTRS Low	-0.408848	Oligodendroglioma	II	Oligodendroglioma, IDH-mutant and 1p/19q-codeleted	Codel	9.4	0	Mutant	codel	Methylated	No combined CNA	No chr 19/20 gain	WT
TCGA.HT.7478	NTRS Low	-0.408706	Astrocytoma	II	Diffuse astrocytoma, IDH-mutant	G-CIMP-high	6.4	0	Mutant	non-codel	Unmethylated	No combined CNA	No chr 19/20 gain	Mutant
TCGA.S9.A7QY	NTRS Low	-0.407366	Oligoastrocytoma	II	Oligodendroglioma, IDH-mutant and 1p/19q-codeleted	Codel	28.4	0	Mutant	codel	Methylated	No combined CNA	No chr 19/20 gain	WT
TCGA.F6.A8O4	NTRS Low	-0.407114	Astrocytoma	II	Diffuse astrocytoma, IDH-mutant	G-CIMP-high	0.2	0	Mutant	non-codel	Methylated	No combined CNA	No chr 19/20 gain	Mutant
TCGA.DH.A7UR	NTRS Low	-0.405806	Oligodendroglioma	III	Anaplastic oligodendroglioma, IDH-mutant and 1p/19q-codeleted	Codel	54.2	0	Mutant	codel	Methylated	No combined CNA	No chr 19/20 gain	WT
TCGA.DU.7299	NTRS Low	-0.40412	Astrocytoma	III	Anaplastic astrocytoma, IDH-mutant	G-CIMP-high	44	1	Mutant	non-codel	Methylated	No combined CNA	No chr 19/20 gain	WT
TCGA.HW.7486	NTRS Low	-0.403276	Oligodendroglioma	II	Oligodendroglioma, IDH-mutant and 1p/19q-codeleted	Codel	56.6	0	Mutant	codel	Methylated	No combined CNA	No chr 19/20 gain	WT
TCGA.S9.A6TS	NTRS Low	-0.40249	Astrocytoma	III	Anaplastic astrocytoma, IDH-mutant	G-CIMP-high	62.2	1	Mutant	non-codel	Methylated	No combined CNA	No chr 19/20 gain	Mutant
TCGA.P5.A5F0	NTRS Low	-0.401808	Oligodendroglioma	II	Oligodendroglioma, IDH-mutant and 1p/19q-codeleted	Codel	4.1	0	Mutant	codel	Methylated	No combined CNA	No chr 19/20 gain	WT
TCGA.DB.A64L	NTRS Low	-0.400307	Oligodendroglioma	II	Oligodendroglioma, IDH-mutant and 1p/19q-codeleted	Codel	24.2	0	Mutant	codel	Methylated	No combined CNA	No chr 19/20 gain	WT
TCGA.E1.A7YW	NTRS Low	-0.398862	Oligoastrocytoma	II	Diffuse astrocytoma, IDH-mutant	G-CIMP-high	36.8	1	Mutant	non-codel	Methylated	No combined CNA	No chr 19/20 gain	Mutant
TCGA.HT.A5RB	NTRS Low	-0.395927	Astrocytoma	II	Diffuse astrocytoma, IDH-mutant	G-CIMP-high	0.1	0	Mutant	non-codel	Methylated	No combined CNA	No chr 19/20 gain	Mutant
TCGA.DU.A6S7	NTRS Low	-0.39533	Astrocytoma	III	Anaplastic astrocytoma, IDH-mutant	G-CIMP-high	21	0	Mutant	non-codel	Methylated	No combined CNA	No chr 19/20 gain	Mutant
TCGA.HT.A5R9	NTRS Low	-0.390852	Oligodendroglioma	III	Anaplastic oligodendroglioma, IDH-mutant and 1p/19q-codeleted	Codel	0.1	0	Mutant	codel	Methylated	No combined CNA	No chr 19/20 gain	WT
TCGA.TQ.A7RV	NTRS Low	-0.390766	Astrocytoma	II	Diffuse astrocytoma, IDH-mutant	G-CIMP-high	61.4	0	Mutant	non-codel	Methylated	No combined CNA	No chr 19/20 gain	Mutant
TCGA.HT.7855	NTRS Low	-0.389955	Astrocytoma	III	Anaplastic astrocytoma, IDH-mutant	G-CIMP-high	19.2	0	Mutant	non-codel	Methylated	No combined CNA	No chr 19/20 gain	Mutant
TCGA.HT.7602	NTRS Low	-0.389045	Oligodendroglioma	II	Oligodendroglioma, NOS	G-CIMP-high	29.9	0	Mutant	non-codel	Methylated	No combined CNA	No chr 19/20 gain	WT
TCGA.TM.A7CF	NTRS Low	-0.3866	Astrocytoma	II	Diffuse astrocytoma, IDH-mutant	G-CIMP-high	65.4	0	Mutant	non-codel	Methylated	No combined CNA	No chr 19/20 gain	WT
TCGA.DU.A7TA	NTRS Low	-0.38512	Oligodendroglioma	II	Oligodendroglioma, NOS	G-CIMP-high	84.3	0	Mutant	non-codel	Methylated	No combined CNA	No chr 19/20 gain	Mutant
TCGA.DB.A75M	NTRS Low	-0.385018	Astrocytoma	II	Diffuse astrocytoma, IDH-mutant	G-CIMP-high	17.9	0	Mutant	non-codel	Methylated	No combined CNA	No chr 19/20 gain	Mutant
TCGA.TM.A84T	NTRS Low	-0.384396	Oligoastrocytoma	II	Diffuse astrocytoma, IDH-mutant	G-CIMP-high	23.8	0	Mutant	non-codel	Methylated	No combined CNA	No chr 19/20 gain	Mutant
TCGA.HT.7482	NTRS Low	-0.380981	Oligoastrocytoma	II	Diffuse astrocytoma, IDH-mutant	NA	107	0	Mutant	non-codel	NA	NA	NA	NA
TCGA.TM.A84Q	NTRS Low	-0.380864	Astrocytoma	II	Diffuse astrocytoma, IDH-mutant	G-CIMP-high	25.4	0	Mutant	non-codel	Methylated	No combined CNA	No chr 19/20 gain	Mutant
TCGA.HT.7620	NTRS Low	-0.380079	Oligodendroglioma	III	Anaplastic oligodendroglioma, IDH-mutant and 1p/19q-codeleted	Codel	14.3	0	Mutant	codel	Methylated	No combined CNA	No chr 19/20 gain	WT
TCGA.P5.A5EW	NTRS Low	-0.371654	Astrocytoma	II	Diffuse astrocytoma, IDH-mutant	G-CIMP-high	6.7	0	Mutant	non-codel	Methylated	No combined CNA	No chr 19/20 gain	Mutant
TCGA.HT.A4DV	NTRS Low	-0.369858	Oligodendroglioma	III	Anaplastic oligodendroglioma, IDH-mutant and 1p/19q-codeleted	Codel	26	0	Mutant	codel	Methylated	No combined CNA	No chr 19/20 gain	WT
TCGA.S9.A89V	NTRS Low	-0.368384	Astrocytoma	III	Anaplastic astrocytoma, IDH-wildtype	PA-like	18.7	0	WT	non-codel	Methylated	No combined CNA	No chr 19/20 gain	Mutant
TCGA.E1.A7YU	NTRS Low	-0.367262	Oligoastrocytoma	III	Anaplastic astrocytoma, IDH-mutant	G-CIMP-high	0.8	1	Mutant	non-codel	Methylated	No combined CNA	No chr 19/20 gain	WT
TCGA.DB.A4XD	NTRS Low	-0.364693	Astrocytoma	III	Anaplastic astrocytoma, IDH-mutant	G-CIMP-high	39.8	0	Mutant	non-codel	Methylated	No combined CNA	No chr 19/20 gain	Mutant
TCGA.HT.7858	NTRS Low	-0.357723	Astrocytoma	II	Diffuse astrocytoma, IDH-mutant	G-CIMP-high	50.6	0	Mutant	non-codel	Methylated	No combined CNA	No chr 19/20 gain	Mutant
TCGA.P5.A5EY	NTRS Low	-0.350332	Astrocytoma	II	Diffuse astrocytoma, IDH-mutant	NA	2.4	0	Mutant	non-codel	NA	NA	NA	NA
TCGA.DU.6400	NTRS Low	-0.349091	Oligodendroglioma	II	Oligodendroglioma, IDH-mutant and 1p/19q-codeleted	Codel	1.2	1	Mutant	codel	Methylated	No combined CNA	No chr 19/20 gain	WT
TCGA.DU.A6S6	NTRS Low	-0.343937	Oligoastrocytoma	II	Oligodendroglioma, IDH-mutant and 1p/19q-codeleted	Codel	95.1	0	Mutant	codel	Methylated	No combined CNA	No chr 19/20 gain	WT
TCGA.S9.A6TZ	NTRS Low	-0.336717	Astrocytoma	II	Diffuse astrocytoma, IDH-mutant	G-CIMP-high	36.8	0	Mutant	non-codel	Methylated	No combined CNA	No chr 19/20 gain	WT
TCGA.WY.A85C	NTRS Low	-0.335042	Astrocytoma	II	Diffuse astrocytoma, IDH-mutant	G-CIMP-high	46.9	0	Mutant	non-codel	Methylated	No combined CNA	No chr 19/20 gain	WT
TCGA.DH.A7UV	NTRS Low	-0.332749	Astrocytoma	III	Anaplastic astrocytoma, IDH-mutant	G-CIMP-high	18.6	0	Mutant	non-codel	Methylated	No combined CNA	No chr 19/20 gain	Mutant
TCGA.TM.A7C4	NTRS Low	-0.331075	Astrocytoma	II	Diffuse astrocytoma, IDH-mutant	G-CIMP-high	48.3	0	Mutant	non-codel	Methylated	No combined CNA	No chr 19/20 gain	Mutant
TCGA.HT.7884	NTRS Low	-0.330966	Astrocytoma	II	Diffuse astrocytoma, IDH-mutant	G-CIMP-high	11.3	0	Mutant	non-codel	Methylated	No combined CNA	No chr 19/20 gain	Mutant
TCGA.HW.8320	NTRS Low	-0.330293	Astrocytoma	III	Anaplastic astrocytoma, IDH-mutant	G-CIMP-high	40	0	Mutant	non-codel	Methylated	No combined CNA	No chr 19/20 gain	WT
TCGA.HW.8319	NTRS Low	-0.329717	Astrocytoma	III	Anaplastic astrocytoma, IDH-mutant	G-CIMP-high	39.8	1	Mutant	non-codel	Unmethylated	No combined CNA	No chr 19/20 gain	Mutant
TCGA.DU.5871	NTRS Low	-0.329651	Oligoastrocytoma	II	Diffuse astrocytoma, IDH-mutant	G-CIMP-high	18.9	0	Mutant	non-codel	Methylated	No combined CNA	No chr 19/20 gain	Mutant
TCGA.FG.6689	NTRS Low	-0.328888	Astrocytoma	II	Diffuse astrocytoma, IDH-mutant	G-CIMP-high	14.9	0	Mutant	non-codel	Methylated	No combined CNA	No chr 19/20 gain	Mutant
TCGA.DU.5853	NTRS Low	-0.327385	Oligoastrocytoma	II	Diffuse astrocytoma, IDH-mutant	G-CIMP-high	13.4	0	Mutant	non-codel	Methylated	No combined CNA	No chr 19/20 gain	Mutant
TCGA.RY.A83X	NTRS Low	-0.326703	Oligodendroglioma	II	Oligodendroglioma, IDH-mutant and 1p/19q-codeleted	Codel	30.9	0	Mutant	codel	Methylated	No combined CNA	No chr 19/20 gain	WT
TCGA.DU.A5TS	NTRS Low	-0.324459	Oligodendroglioma	II	Oligodendroglioma, NOS	G-CIMP-high	31.7	0	Mutant	non-codel	Methylated	No combined CNA	No chr 19/20 gain	Mutant
TCGA.DU.6401	NTRS Low	-0.320881	Oligodendroglioma	II	Oligodendroglioma, NOS	G-CIMP-high	87.5	1	Mutant	non-codel	Methylated	No combined CNA	No chr 19/20 gain	Mutant
TCGA.TM.A7CA	NTRS Low	-0.319973	Astrocytoma	II	Diffuse astrocytoma, IDH-mutant	G-CIMP-high	34.8	0	Mutant	non-codel	Methylated	No combined CNA	No chr 19/20 gain	Mutant
TCGA.P5.A72X	NTRS Low	-0.319867	Astrocytoma	III	Anaplastic astrocytoma, IDH-mutant	G-CIMP-high	13.2	0	Mutant	non-codel	Methylated	No combined CNA	No chr 19/20 gain	WT
TCGA.S9.A6WL	NTRS Low	-0.318792	Astrocytoma	III	Anaplastic astrocytoma, IDH-mutant	Codel	31.1	0	Mutant	codel	Methylated	No combined CNA	No chr 19/20 gain	WT
TCGA.DB.5279	NTRS Low	-0.317015	Oligodendroglioma	II	Oligodendroglioma, IDH-mutant and 1p/19q-codeleted	Codel	44.5	0	Mutant	codel	Methylated	No combined CNA	No chr 19/20 gain	WT
TCGA.WY.A858	NTRS Low	-0.313677	Astrocytoma	III	Anaplastic astrocytoma, IDH-mutant	G-CIMP-high	44	0	Mutant	non-codel	Methylated	No combined CNA	No chr 19/20 gain	Mutant
TCGA.HT.7881	NTRS Low	-0.31011	Oligodendroglioma	II	Oligodendroglioma, IDH-mutant and 1p/19q-codeleted	Codel	35.5	0	Mutant	codel	Methylated	No combined CNA	No chr 19/20 gain	WT
TCGA.DU.7019	NTRS Low	-0.309764	Oligoastrocytoma	III	Anaplastic astrocytoma, IDH-mutant	G-CIMP-high	26.3	0	Mutant	non-codel	Methylated	No combined CNA	No chr 19/20 gain	WT
TCGA.DH.5142	NTRS Low	-0.307919	Astrocytoma	III	Anaplastic astrocytoma, IDH-mutant	G-CIMP-high	63.9	0	Mutant	non-codel	Methylated	No combined CNA	No chr 19/20 gain	Mutant
TCGA.S9.A6TU	NTRS Low	-0.306225	Astrocytoma	II	Diffuse astrocytoma, IDH-mutant	G-CIMP-high	87.1	0	Mutant	non-codel	Methylated	No combined CNA	No chr 19/20 gain	WT
TCGA.E1.5305	NTRS Low	-0.30115	Astrocytoma	III	Anaplastic astrocytoma, IDH-mutant	G-CIMP-high	80	1	Mutant	non-codel	Methylated	No combined CNA	No chr 19/20 gain	Mutant
TCGA.FG.A70Y	NTRS Low	-0.300989	Oligodendroglioma	II	Oligodendroglioma, NOS	G-CIMP-high	28.5	0	Mutant	non-codel	Methylated	No combined CNA	No chr 19/20 gain	Mutant
TCGA.DU.7300	NTRS Low	-0.299163	Oligodendroglioma	III	Anaplastic oligodendroglioma, IDH-mutant and 1p/19q-codeleted	Codel	62	1	Mutant	codel	Methylated	No combined CNA	No chr 19/20 gain	WT
TCGA.S9.A7R4	NTRS Low	-0.297798	Astrocytoma	III	Anaplastic astrocytoma, IDH-mutant	G-CIMP-high	30.1	0	Mutant	non-codel	Methylated	No combined CNA	No chr 19/20 gain	WT
TCGA.HT.7694	NTRS Low	-0.296176	Oligodendroglioma	III	Anaplastic oligodendroglioma, IDH-mutant and 1p/19q-codeleted	Codel	6.9	0	Mutant	codel	Methylated	No combined CNA	No chr 19/20 gain	WT
TCGA.DU.5849	NTRS Low	-0.29609	Oligodendroglioma	II	Oligodendroglioma, IDH-mutant and 1p/19q-codeleted	Codel	14.6	0	Mutant	codel	Methylated	No combined CNA	No chr 19/20 gain	WT
TCGA.HT.7611	NTRS Low	-0.293394	Oligoastrocytoma	II	Diffuse astrocytoma, IDH-mutant	G-CIMP-high	57.6	0	Mutant	non-codel	Methylated	No combined CNA	No chr 19/20 gain	Mutant
TCGA.S9.A6U1	NTRS Low	-0.290021	Astrocytoma	III	Anaplastic astrocytoma, IDH-mutant	G-CIMP-high	25.8	0	Mutant	non-codel	Methylated	No combined CNA	No chr 19/20 gain	Mutant
TCGA.P5.A5F2	NTRS Low	-0.289309	Astrocytoma	II	Diffuse astrocytoma, IDH-mutant	G-CIMP-high	7.6	0	Mutant	non-codel	Methylated	No combined CNA	No chr 19/20 gain	Mutant
TCGA.RY.A845	NTRS Low	-0.288442	Oligoastrocytoma	II	Diffuse astrocytoma, IDH-mutant	G-CIMP-high	19.6	0	Mutant	non-codel	Methylated	No combined CNA	No chr 19/20 gain	WT
TCGA.CS.5396	NTRS Low	-0.286795	Oligodendroglioma	III	Anaplastic oligodendroglioma, IDH-mutant and 1p/19q-codeleted	Codel	10	0	Mutant	codel	Methylated	No combined CNA	No chr 19/20 gain	WT
TCGA.FG.6690	NTRS Low	-0.283427	Oligodendroglioma	II	Oligodendroglioma, NOS	G-CIMP-high	42.5	0	Mutant	non-codel	Methylated	No combined CNA	No chr 19/20 gain	Mutant
TCGA.DU.7014	NTRS Low	-0.281541	Oligodendroglioma	II	Oligodendroglioma, NOS	NA	117.4	1	NA	non-codel	NA	NA	NA	NA
TCGA.HT.8109	NTRS Low	-0.278627	Oligodendroglioma	III	Anaplastic oligodendroglioma, IDH-mutant and 1p/19q-codeleted	Codel	5.6	0	Mutant	codel	Methylated	No combined CNA	No chr 19/20 gain	WT
TCGA.HT.7479	NTRS Low	-0.276563	Astrocytoma	III	Anaplastic astrocytoma, IDH-mutant	G-CIMP-high	40.3	0	Mutant	non-codel	Methylated	No combined CNA	No chr 19/20 gain	WT
TCGA.VM.A8CF	NTRS Low	-0.274434	Astrocytoma	III	Anaplastic astrocytoma, IDH-mutant	G-CIMP-high	20	0	Mutant	non-codel	Methylated	No combined CNA	No chr 19/20 gain	Mutant
TCGA.HT.7474	NTRS Low	-0.271986	Oligoastrocytoma	II	Diffuse astrocytoma, IDH-mutant	G-CIMP-high	3.8	0	Mutant	non-codel	Methylated	No combined CNA	No chr 19/20 gain	Mutant
TCGA.RY.A843	NTRS Low	-0.271736	Astrocytoma	III	Anaplastic astrocytoma, IDH-mutant	G-CIMP-high	2.1	0	Mutant	non-codel	Methylated	No combined CNA	No chr 19/20 gain	WT
TCGA.DH.A7UT	NTRS Low	-0.271284	Astrocytoma	III	Anaplastic astrocytoma, IDH-mutant	G-CIMP-high	17.5	1	Mutant	non-codel	Methylated	No combined CNA	No chr 19/20 gain	WT
TCGA.HT.7470	NTRS Low	-0.269412	Oligodendroglioma	III	Anaplastic oligodendroglioma, NOS	G-CIMP-high	40.1	1	Mutant	non-codel	Methylated	No combined CNA	No chr 19/20 gain	Mutant
TCGA.DU.8166	NTRS Low	-0.268808	Oligoastrocytoma	II	Diffuse astrocytoma, IDH-mutant	G-CIMP-high	17	0	Mutant	non-codel	Methylated	No combined CNA	No chr 19/20 gain	Mutant
TCGA.DU.A7TI	NTRS Low	-0.265195	Astrocytoma	NA	NA	NA	38.9	1	NA	NA	NA	NA	NA	NA
TCGA.HT.7609	NTRS Low	-0.260652	Oligoastrocytoma	III	Anaplastic astrocytoma, IDH-mutant	G-CIMP-high	46	0	Mutant	non-codel	Methylated	No combined CNA	No chr 19/20 gain	WT
TCGA.E1.5311	NTRS Low	-0.260119	Oligodendroglioma	III	Anaplastic oligodendroglioma, IDH-mutant and 1p/19q-codeleted	Codel	134.3	1	Mutant	codel	Methylated	No combined CNA	No chr 19/20 gain	WT
TCGA.DB.A75O	NTRS Low	-0.258594	Astrocytoma	III	Anaplastic astrocytoma, IDH-mutant	G-CIMP-high	30.7	0	Mutant	non-codel	Methylated	No combined CNA	No chr 19/20 gain	WT
TCGA.TQ.A7RH	NTRS Low	-0.258052	Oligoastrocytoma	II	Diffuse astrocytoma, IDH-mutant	G-CIMP-high	16	0	Mutant	non-codel	Methylated	No combined CNA	No chr 19/20 gain	Mutant
TCGA.TM.A84L	NTRS Low	-0.254441	Oligoastrocytoma	II	Diffuse astrocytoma, IDH-mutant	G-CIMP-high	40.8	1	Mutant	non-codel	Methylated	No combined CNA	No chr 19/20 gain	Mutant
TCGA.CS.6666	NTRS Low	-0.250339	Astrocytoma	III	Anaplastic astrocytoma, IDH-mutant	G-CIMP-high	47	0	Mutant	non-codel	Methylated	No combined CNA	No chr 19/20 gain	Mutant
TCGA.HT.A74J	NTRS Low	-0.247878	Oligoastrocytoma	II	Diffuse astrocytoma, IDH-mutant	G-CIMP-high	10.5	0	Mutant	non-codel	Unmethylated	No combined CNA	No chr 19/20 gain	Mutant
TCGA.IK.7675	NTRS Low	-0.247536	Oligodendroglioma	II	Oligodendroglioma, NOS	G-CIMP-high	19	1	Mutant	non-codel	Methylated	No combined CNA	No chr 19/20 gain	Mutant
TCGA.HT.7689	NTRS Low	-0.245295	Oligodendroglioma	II	Oligodendroglioma, NOS	G-CIMP-high	15	0	Mutant	non-codel	Methylated	No combined CNA	No chr 19/20 gain	Mutant
TCGA.HT.7467	NTRS Low	-0.24327	Oligodendroglioma	II	Oligodendroglioma, IDH-mutant and 1p/19q-codeleted	Codel	0.1	0	Mutant	codel	Methylated	No combined CNA	No chr 19/20 gain	WT
TCGA.DU.7306	NTRS Low	-0.243114	Oligoastrocytoma	II	Diffuse astrocytoma, IDH-mutant	G-CIMP-high	42	0	Mutant	non-codel	Methylated	No combined CNA	No chr 19/20 gain	Mutant
TCGA.HT.7604	NTRS Low	-0.242315	Astrocytoma	II	Diffuse astrocytoma, IDH-mutant	G-CIMP-high	122.5	0	Mutant	non-codel	Methylated	No combined CNA	No chr 19/20 gain	Mutant
TCGA.S9.A6WO	NTRS Low	-0.242168	Astrocytoma	II	Diffuse astrocytoma, IDH-mutant	G-CIMP-high	18.6	0	Mutant	non-codel	Methylated	No combined CNA	No chr 19/20 gain	Mutant
TCGA.HW.8321	NTRS Low	-0.239998	Astrocytoma	III	Anaplastic astrocytoma, IDH-mutant	G-CIMP-high	42.5	0	Mutant	non-codel	Methylated	No combined CNA	No chr 19/20 gain	WT
TCGA.S9.A6TV	NTRS Low	-0.238685	Oligoastrocytoma	III	Anaplastic astrocytoma, IDH-mutant	G-CIMP-high	18.8	0	Mutant	non-codel	Methylated	No combined CNA	No chr 19/20 gain	Mutant
TCGA.FG.A60J	NTRS Low	-0.237683	Oligoastrocytoma	II	Diffuse astrocytoma, IDH-mutant	G-CIMP-high	14.8	0	Mutant	non-codel	Methylated	No combined CNA	No chr 19/20 gain	WT
TCGA.E1.5307	NTRS Low	-0.236733	Astrocytoma	III	Anaplastic astrocytoma, IDH-mutant	G-CIMP-high	57.9	1	Mutant	non-codel	Methylated	No combined CNA	No chr 19/20 gain	Mutant
TCGA.QH.A6CW	NTRS Low	-0.235812	Oligoastrocytoma	III	Anaplastic astrocytoma, IDH-mutant	G-CIMP-high	13.6	0	Mutant	non-codel	Methylated	No combined CNA	No chr 19/20 gain	Mutant
TCGA.HT.7603	NTRS Low	-0.233831	Oligodendroglioma	II	Oligodendroglioma, NOS	G-CIMP-high	23.2	0	Mutant	non-codel	Methylated	No combined CNA	No chr 19/20 gain	Mutant
TCGA.P5.A5F6	NTRS Low	-0.232485	Oligodendroglioma	II	Oligodendroglioma, NOS	PA-like	1.3	0	WT	non-codel	Unmethylated	No combined CNA	No chr 19/20 gain	WT
TCGA.DU.5855	NTRS Low	-0.230399	Oligoastrocytoma	III	Anaplastic astrocytoma, IDH-mutant	G-CIMP-high	6.8	0	Mutant	non-codel	Methylated	No combined CNA	No chr 19/20 gain	Mutant
TCGA.E1.A7Z6	NTRS Low	-0.230083	Astrocytoma	II	Diffuse astrocytoma, IDH-mutant	G-CIMP-high	32.4	1	Mutant	non-codel	Methylated	No combined CNA	No chr 19/20 gain	Mutant
TCGA.DB.A4X9	NTRS Low	-0.229973	Oligoastrocytoma	II	Diffuse astrocytoma, IDH-mutant	G-CIMP-high	46.4	0	Mutant	non-codel	Methylated	No combined CNA	No chr 19/20 gain	WT
TCGA.FG.8182	NTRS Low	-0.229493	Oligodendroglioma	II	Oligodendroglioma, NOS	G-CIMP-high	13.7	0	Mutant	non-codel	Methylated	No combined CNA	No chr 19/20 gain	Mutant
TCGA.P5.A5F4	NTRS Low	-0.227956	Oligodendroglioma	III	Anaplastic oligodendroglioma, NOS	G-CIMP-high	0.8	0	Mutant	non-codel	Methylated	No combined CNA	No chr 19/20 gain	WT
TCGA.S9.A6U6	NTRS Low	-0.223439	Astrocytoma	III	Anaplastic astrocytoma, IDH-mutant	G-CIMP-high	35.1	0	Mutant	non-codel	Methylated	No combined CNA	No chr 19/20 gain	Mutant
TCGA.HT.7475	NTRS Low	-0.221034	Oligoastrocytoma	III	Anaplastic astrocytoma, IDH-mutant	G-CIMP-high	17.4	0	Mutant	non-codel	Methylated	No combined CNA	No chr 19/20 gain	Mutant
TCGA.DU.A5TU	NTRS Low	-0.218939	Astrocytoma	II	Diffuse astrocytoma, IDH-mutant	G-CIMP-high	26.2	0	Mutant	non-codel	Methylated	No combined CNA	No chr 19/20 gain	Mutant
TCGA.DB.A64S	NTRS Low	-0.218349	Oligoastrocytoma	II	Diffuse astrocytoma, IDH-mutant	G-CIMP-high	27.4	0	Mutant	non-codel	Unmethylated	No combined CNA	No chr 19/20 gain	Mutant
TCGA.S9.A6U8	NTRS Low	-0.21671	Astrocytoma	II	Diffuse astrocytoma, IDH-mutant	G-CIMP-high	98.2	1	Mutant	non-codel	Methylated	No combined CNA	No chr 19/20 gain	Mutant
TCGA.HT.7874	NTRS Low	-0.212233	Oligodendroglioma	III	Anaplastic oligodendroglioma, IDH-mutant and 1p/19q-codeleted	Codel	37.1	0	Mutant	codel	Methylated	No combined CNA	No chr 19/20 gain	WT
TCGA.DU.6395	NTRS Low	-0.211839	Oligoastrocytoma	II	Diffuse astrocytoma, IDH-mutant	G-CIMP-high	49	1	Mutant	non-codel	Methylated	No combined CNA	No chr 19/20 gain	Mutant
TCGA.FG.5965	NTRS Low	-0.210876	Oligoastrocytoma	II	Diffuse astrocytoma, IDH-mutant	G-CIMP-high	36.8	1	Mutant	non-codel	Methylated	No combined CNA	No chr 19/20 gain	Mutant
TCGA.DB.5274	NTRS Low	-0.20987	Oligoastrocytoma	III	Anaplastic oligodendroglioma, IDH-mutant and 1p/19q-codeleted	Codel	75.2	0	Mutant	codel	Methylated	No combined CNA	No chr 19/20 gain	WT
TCGA.CS.5393	NTRS Low	-0.209252	Astrocytoma	III	Anaplastic astrocytoma, IDH-mutant	G-CIMP-high	40.2	0	Mutant	non-codel	Methylated	No combined CNA	No chr 19/20 gain	WT
TCGA.HT.7607	NTRS Low	-0.206582	Astrocytoma	II	Diffuse astrocytoma, IDH-mutant	Codel	3.2	1	Mutant	codel	Methylated	No combined CNA	No chr 19/20 gain	WT
TCGA.HT.7471	NTRS Low	-0.203698	Oligodendroglioma	III	Anaplastic oligodendroglioma, IDH-mutant and 1p/19q-codeleted	Codel	0.1	0	Mutant	codel	Methylated	No combined CNA	No chr 19/20 gain	WT
TCGA.DB.A4XB	NTRS Low	-0.201973	Astrocytoma	III	Anaplastic astrocytoma, IDH-mutant	G-CIMP-high	30.2	0	Mutant	non-codel	Methylated	No combined CNA	No chr 19/20 gain	WT
TCGA.HT.8013	NTRS Low	-0.199369	Oligoastrocytoma	II	Diffuse astrocytoma, IDH-mutant	G-CIMP-high	63.5	1	Mutant	non-codel	Methylated	No combined CNA	No chr 19/20 gain	Mutant
TCGA.FG.5964	NTRS Low	-0.199264	Oligodendroglioma	II	Oligodendroglioma, IDH-mutant and 1p/19q-codeleted	Codel	52.2	0	Mutant	codel	Methylated	No combined CNA	No chr 19/20 gain	WT
TCGA.26.1442	NTRS Low	-0.198645	GBM	IV	Glioblastoma, IDH-mutant	G-CIMP-high	31.3	0	Mutant	non-codel	Methylated	No combined CNA	No chr 19/20 gain	WT
TCGA.HT.7610	NTRS Low	-0.19765	Oligoastrocytoma	II	Diffuse astrocytoma, IDH-mutant	G-CIMP-high	56.1	0	Mutant	non-codel	Methylated	No combined CNA	No chr 19/20 gain	Mutant
TCGA.S9.A6UB	NTRS Low	-0.194534	Oligodendroglioma	II	Oligodendroglioma, IDH-mutant and 1p/19q-codeleted	Codel	123.7	0	Mutant	codel	Methylated	No combined CNA	No chr 19/20 gain	WT
TCGA.06.5417	NTRS Low	-0.188997	GBM	IV	Glioblastoma, IDH-mutant	NA	5.1	0	Mutant	NA	Methylated	NA	NA	Mutant
TCGA.CS.4944	NTRS Low	-0.185874	Astrocytoma	II	Diffuse astrocytoma, IDH-mutant	G-CIMP-high	10.6	0	Mutant	non-codel	Methylated	No combined CNA	No chr 19/20 gain	WT
TCGA.HT.8111	NTRS Low	-0.180823	Oligoastrocytoma	III	Anaplastic astrocytoma, IDH-mutant	G-CIMP-high	0.2	0	Mutant	non-codel	Methylated	No combined CNA	No chr 19/20 gain	WT
TCGA.HT.A616	NTRS Low	-0.18075	Astrocytoma	II	Diffuse astrocytoma, IDH-mutant	G-CIMP-high	1.8	0	Mutant	non-codel	Methylated	No combined CNA	No chr 19/20 gain	Mutant
TCGA.DU.8167	NTRS Low	-0.180578	Oligoastrocytoma	II	Diffuse astrocytoma, IDH-mutant	G-CIMP-high	15.5	0	Mutant	non-codel	Methylated	No combined CNA	No chr 19/20 gain	WT
TCGA.P5.A72W	NTRS Low	-0.180551	Astrocytoma	III	Anaplastic astrocytoma, IDH-mutant	G-CIMP-high	10.4	0	Mutant	non-codel	Unmethylated	No combined CNA	No chr 19/20 gain	Mutant
TCGA.DB.A4XC	NTRS Low	-0.179301	Oligoastrocytoma	II	Diffuse astrocytoma, IDH-mutant	G-CIMP-high	46.7	0	Mutant	non-codel	Methylated	No combined CNA	No chr 19/20 gain	Mutant
TCGA.DH.5143	NTRS Low	-0.176079	Oligoastrocytoma	III	Anaplastic astrocytoma, IDH-mutant	G-CIMP-high	46.1	0	Mutant	non-codel	Methylated	No combined CNA	No chr 19/20 gain	WT
TCGA.DB.A75P	NTRS Low	-0.174607	Astrocytoma	II	Diffuse astrocytoma, IDH-wildtype	PA-like	16.2	0	WT	non-codel	Unmethylated	No combined CNA	No chr 19/20 gain	WT
TCGA.FG.7634	NTRS Low	-0.173763	Oligodendroglioma	II	Oligodendroglioma, IDH-mutant and 1p/19q-codeleted	Codel	15.3	0	Mutant	codel	Methylated	No combined CNA	No chr 19/20 gain	WT
TCGA.DU.7015	NTRS Low	-0.172986	Oligodendroglioma	II	Oligodendroglioma, NOS	G-CIMP-high	90.8	0	Mutant	non-codel	Methylated	No combined CNA	No chr 19/20 gain	Mutant
TCGA.DU.A7TC	NTRS Low	-0.165526	Astrocytoma	II	Diffuse astrocytoma, IDH-mutant	G-CIMP-high	37.4	0	Mutant	non-codel	Methylated	No combined CNA	No chr 19/20 gain	WT
TCGA.DB.A75L	NTRS Low	-0.165364	Astrocytoma	III	Anaplastic astrocytoma, IDH-mutant	G-CIMP-high	11.2	0	Mutant	non-codel	Methylated	No combined CNA	No chr 19/20 gain	WT
TCGA.TM.A84H	NTRS Low	-0.165131	Oligoastrocytoma	III	Anaplastic astrocytoma, IDH-mutant	G-CIMP-high	30.4	0	Mutant	non-codel	Methylated	No combined CNA	No chr 19/20 gain	Mutant
TCGA.TQ.A7RR	NTRS Low	-0.162669	Oligoastrocytoma	II	Diffuse astrocytoma, IDH-mutant	G-CIMP-high	25.9	0	Mutant	non-codel	Unmethylated	No combined CNA	No chr 19/20 gain	Mutant
TCGA.S9.A6U9	NTRS Low	-0.161568	Astrocytoma	III	Anaplastic astrocytoma, IDH-mutant	G-CIMP-high	95.9	0	Mutant	non-codel	Methylated	No combined CNA	No chr 19/20 gain	Mutant
TCGA.S9.A7IZ	NTRS Low	-0.157955	Astrocytoma	III	Anaplastic astrocytoma, IDH-mutant	G-CIMP-high	20	0	Mutant	non-codel	Methylated	No combined CNA	No chr 19/20 gain	Mutant
TCGA.HT.7856	NTRS Low	-0.152622	Oligodendroglioma	III	Anaplastic oligodendroglioma, IDH-mutant and 1p/19q-codeleted	Codel	39.1	0	Mutant	codel	Methylated	No combined CNA	No chr 19/20 gain	WT
TCGA.DU.7301	NTRS Low	-0.151956	Oligodendroglioma	II	Oligodendroglioma, NOS	G-CIMP-high	25.9	1	Mutant	non-codel	Methylated	No combined CNA	No chr 19/20 gain	Mutant
TCGA.DB.5273	NTRS Low	-0.141521	Astrocytoma	III	Anaplastic astrocytoma, IDH-mutant	G-CIMP-high	82	0	Mutant	non-codel	Unmethylated	No combined CNA	No chr 19/20 gain	Mutant
TCGA.P5.A5EV	NTRS Low	-0.136295	Astrocytoma	II	Diffuse astrocytoma, IDH-mutant	G-CIMP-high	0.2	0	Mutant	non-codel	Methylated	No combined CNA	No chr 19/20 gain	Mutant
TCGA.S9.A7QX	NTRS Low	-0.134361	Astrocytoma	III	Anaplastic astrocytoma, IDH-mutant	G-CIMP-high	18.5	0	Mutant	non-codel	Methylated	No combined CNA	No chr 19/20 gain	Mutant
TCGA.TQ.A7RW	NTRS Low	-0.129429	Oligodendroglioma	II	Oligodendroglioma, NOS	G-CIMP-high	27	1	Mutant	non-codel	Methylated	No combined CNA	No chr 19/20 gain	WT
TCGA.P5.A736	NTRS Low	-0.128832	Astrocytoma	III	Diffuse astrocytoma, IDH-mutant	G-CIMP-high	7.6	0	Mutant	non-codel	Methylated	No combined CNA	No chr 19/20 gain	Mutant
TCGA.DU.7309	NTRS Low	-0.126619	Oligodendroglioma	III	Anaplastic oligodendroglioma, NOS	G-CIMP-high	2.8	0	Mutant	non-codel	Methylated	No combined CNA	No chr 19/20 gain	Mutant
TCGA.TM.A84F	NTRS Low	-0.126008	Astrocytoma	III	Anaplastic astrocytoma, IDH-mutant	G-CIMP-high	59	0	Mutant	non-codel	Methylated	No combined CNA	No chr 19/20 gain	WT
TCGA.TQ.A7RJ	NTRS Low	-0.123935	Oligoastrocytoma	II	Diffuse astrocytoma, IDH-mutant	G-CIMP-high	40.4	0	Mutant	non-codel	Methylated	No combined CNA	No chr 19/20 gain	Mutant
TCGA.E1.A7Z3	NTRS Low	-0.1239	Astrocytoma	II	Diffuse astrocytoma, IDH-mutant	G-CIMP-high	73.5	1	Mutant	non-codel	Methylated	No combined CNA	No chr 19/20 gain	Mutant
TCGA.FG.A60L	NTRS Low	-0.123884	Astrocytoma	II	Diffuse astrocytoma, IDH-mutant	G-CIMP-high	21.5	0	Mutant	non-codel	Methylated	No combined CNA	No chr 19/20 gain	WT
TCGA.HW.7489	NTRS Low	-0.123296	Oligoastrocytoma	II	Diffuse astrocytoma, IDH-mutant	G-CIMP-high	41.5	1	Mutant	non-codel	Methylated	No combined CNA	No chr 19/20 gain	Mutant
TCGA.TM.A84R	NTRS Low	-0.122793	Oligodendroglioma	II	Oligodendroglioma, IDH-mutant and 1p/19q-codeleted	Codel	18.6	0	Mutant	codel	Methylated	No combined CNA	No chr 19/20 gain	WT
TCGA.HT.A74O	NTRS Low	-0.122068	Astrocytoma	III	Anaplastic astrocytoma, IDH-mutant	G-CIMP-high	0.1	0	Mutant	non-codel	Methylated	No combined CNA	No chr 19/20 gain	Mutant
TCGA.P5.A731	NTRS Low	-0.119812	Oligoastrocytoma	II	Diffuse astrocytoma, IDH-mutant	G-CIMP-high	9	0	Mutant	non-codel	Methylated	No combined CNA	No chr 19/20 gain	WT
TCGA.DB.5281	NTRS Low	-0.118178	Oligoastrocytoma	III	Anaplastic astrocytoma, IDH-mutant	G-CIMP-high	78.3	0	Mutant	non-codel	Methylated	No combined CNA	No chr 19/20 gain	Mutant
TCGA.HW.7493	NTRS Low	-0.112658	Astrocytoma	II	Diffuse astrocytoma,NOS	NA	69.3	0	NA	non-codel	NA	NA	NA	NA
TCGA.FG.A713	NTRS Low	-0.111724	Oligoastrocytoma	II	Oligodendroglioma, IDH-mutant and 1p/19q-codeleted	Codel	20.4	0	Mutant	codel	Methylated	No combined CNA	No chr 19/20 gain	Mutant
TCGA.HT.7902	NTRS Low	-0.110347	Oligoastrocytoma	II	Diffuse astrocytoma, IDH-mutant	G-CIMP-high	31.4	0	Mutant	non-codel	Methylated	No combined CNA	No chr 19/20 gain	Mutant
TCGA.HT.7472	NTRS Low	-0.106116	Oligodendroglioma	II	Oligodendroglioma, NOS	G-CIMP-high	0	0	Mutant	non-codel	Methylated	No combined CNA	No chr 19/20 gain	Mutant
TCGA.HT.7476	NTRS Low	-0.0975994	Astrocytoma	II	Diffuse astrocytoma, IDH-mutant	G-CIMP-high	6.5	0	Mutant	non-codel	Methylated	No combined CNA	No chr 19/20 gain	Mutant
TCGA.DU.7011	NTRS Low	-0.0893552	Oligoastrocytoma	II	Diffuse astrocytoma, IDH-mutant	G-CIMP-high	105.2	1	Mutant	non-codel	Unmethylated	No combined CNA	No chr 19/20 gain	Mutant
TCGA.DU.A7T8	NTRS Low	-0.086556	Oligoastrocytoma	III	Anaplastic astrocytoma, IDH-mutant	G-CIMP-high	139	1	Mutant	non-codel	Methylated	No combined CNA	No chr 19/20 gain	Mutant
TCGA.WY.A85D	NTRS Low	-0.0851505	Oligoastrocytoma	II	Diffuse astrocytoma, IDH-mutant	G-CIMP-high	37.7	0	Mutant	non-codel	Unmethylated	No combined CNA	No chr 19/20 gain	Mutant
TCGA.DU.7304	NTRS Low	-0.0851398	Oligoastrocytoma	III	Anaplastic astrocytoma, IDH-mutant	G-CIMP-high	23.3	1	Mutant	non-codel	Methylated	No combined CNA	No chr 19/20 gain	Mutant
TCGA.HT.7880	NTRS Low	-0.0841235	Oligoastrocytoma	II	Diffuse astrocytoma, IDH-mutant	G-CIMP-high	5.3	0	Mutant	non-codel	Methylated	No combined CNA	No chr 19/20 gain	Mutant
TCGA.S9.A7IQ	NTRS Low	-0.078031	Oligoastrocytoma	II	Oligodendroglioma, IDH-mutant and 1p/19q-codeleted	Codel	36.1	0	Mutant	codel	Methylated	No combined CNA	No chr 19/20 gain	WT
TCGA.P5.A780	NTRS Low	-0.0779183	Astrocytoma	III	Anaplastic astrocytoma, IDH-mutant	G-CIMP-high	2.4	0	Mutant	non-codel	Methylated	No combined CNA	No chr 19/20 gain	WT
TCGA.HT.7680	NTRS Low	-0.0778865	Astrocytoma	II	Diffuse astrocytoma, IDH-wildtype	PA-like	0.8	0	WT	non-codel	Unmethylated	No combined CNA	No chr 19/20 gain	WT
TCGA.HT.8015	NTRS Low	-0.0739481	Astrocytoma	II	Diffuse astrocytoma, IDH-wildtype	PA-like	0.1	0	WT	non-codel	Unmethylated	No combined CNA	No chr 19/20 gain	WT
TCGA.HT.8113	NTRS Low	-0.0724424	Oligodendroglioma	II	Oligodendroglioma, NOS	Codel	29.6	0	Mutant	non-codel	Methylated	No combined CNA	No chr 19/20 gain	WT
TCGA.DU.A5TW	NTRS Low	-0.0707499	Astrocytoma	III	Anaplastic astrocytoma, IDH-mutant	G-CIMP-high	25	0	Mutant	non-codel	Methylated	No combined CNA	No chr 19/20 gain	Mutant
TCGA.E1.5303	NTRS Low	-0.0694927	Astrocytoma	III	Anaplastic astrocytoma, IDH-mutant	G-CIMP-high	67.5	1	Mutant	non-codel	Methylated	No combined CNA	No chr 19/20 gain	Mutant
TCGA.HT.8114	NTRS Low	-0.0658021	Oligoastrocytoma	III	Anaplastic astrocytoma, IDH-mutant	G-CIMP-high	34.2	0	Mutant	non-codel	Methylated	No combined CNA	No chr 19/20 gain	Mutant
TCGA.S9.A6WQ	NTRS Low	-0.0638365	Oligoastrocytoma	II	Diffuse astrocytoma, IDH-mutant	G-CIMP-high	14.1	0	Mutant	non-codel	Methylated	No combined CNA	No chr 19/20 gain	Mutant
TCGA.DU.6410	NTRS Low	-0.0593271	Oligodendroglioma	III	Anaplastic oligodendroglioma, IDH-mutant and 1p/19q-codeleted	Codel	8	0	Mutant	codel	Methylated	No combined CNA	No chr 19/20 gain	WT
TCGA.HT.7688	NTRS Low	-0.0580763	Oligodendroglioma	III	Anaplastic oligodendroglioma, NOS	G-CIMP-high	31.7	0	Mutant	non-codel	Methylated	No combined CNA	No chr 19/20 gain	Mutant
TCGA.HT.8564	NTRS Low	-0.0543247	Astrocytoma	III	Anaplastic astrocytoma, IDH-wildtype	PA-like	15.7	0	WT	non-codel	Unmethylated	No combined CNA	No chr 19/20 gain	WT
TCGA.DH.A66D	NTRS Low	-0.048986	Astrocytoma	III	Anaplastic astrocytoma, IDH-mutant	G-CIMP-high	27.8	0	Mutant	non-codel	Methylated	No combined CNA	No chr 19/20 gain	Mutant
TCGA.TM.A84I	NTRS Low	-0.0465875	Astrocytoma	III	Anaplastic astrocytoma, IDH-mutant	G-CIMP-low	28.1	0	Mutant	non-codel	Methylated	No combined CNA	No chr 19/20 gain	Mutant
TCGA.HT.7686	NTRS Low	-0.0448789	Astrocytoma	III	Anaplastic astrocytoma, IDH-mutant	G-CIMP-high	42.7	0	Mutant	non-codel	Methylated	No combined CNA	No chr 19/20 gain	Mutant
TCGA.DB.A4XE	NTRS Low	-0.0374965	Oligoastrocytoma	III	Anaplastic astrocytoma, IDH-mutant	G-CIMP-high	37.5	0	Mutant	non-codel	Methylated	No combined CNA	No chr 19/20 gain	Mutant
TCGA.DU.6399	NTRS Low	-0.0358698	Oligodendroglioma	II	Oligodendroglioma, NOS	G-CIMP-high	65.8	1	Mutant	non-codel	Methylated	No combined CNA	No chr 19/20 gain	Mutant
TCGA.CS.6290	NTRS Low	-0.0265645	Astrocytoma	III	Anaplastic astrocytoma, IDH-mutant	G-CIMP-high	17.9	0	Mutant	non-codel	Methylated	No combined CNA	No chr 19/20 gain	WT
TCGA.HT.A5R7	NTRS Low	-0.0196737	Astrocytoma	III	Anaplastic astrocytoma, IDH-mutant	G-CIMP-high	20.2	0	Mutant	non-codel	Methylated	No combined CNA	No chr 19/20 gain	Mutant
TCGA.HT.8019	NTRS Low	-0.0152865	Oligodendroglioma	III	Oligodendroglioma, NOS	NA	33	0	WT	non-codel	NA	NA	NA	NA
TCGA.DU.7008	NTRS Low	-0.014713	Oligodendroglioma	II	Oligodendroglioma, NOS	G-CIMP-high	156.2	0	Mutant	non-codel	Methylated	No combined CNA	No chr 19/20 gain	Mutant
TCGA.QH.A6X9	NTRS Low	-0.00896961	Oligodendroglioma	II	Oligodendroglioma, NOS	G-CIMP-high	1.9	0	Mutant	non-codel	Methylated	No combined CNA	No chr 19/20 gain	Mutant
TCGA.TQ.A7RF	NTRS Low	-0.00840639	Oligodendroglioma	III	Anaplastic oligodendroglioma, NOS	G-CIMP-high	21.4	0	Mutant	non-codel	Unmethylated	No combined CNA	No chr 19/20 gain	WT
TCGA.DU.A7TG	NTRS Low	-0.00676169	Oligodendroglioma	II	Oligodendroglioma, NOS	G-CIMP-high	44.4	1	Mutant	non-codel	Methylated	No combined CNA	No chr 19/20 gain	WT
TCGA.RY.A83Z	NTRS Low	-0.0061603	Astrocytoma	III	Anaplastic astrocytoma, IDH-mutant	G-CIMP-low	9.9	0	Mutant	non-codel	Methylated	No combined CNA	No chr 19/20 gain	Mutant
TCGA.DU.8163	NTRS Low	0.00184591	Oligoastrocytoma	III	Anaplastic astrocytoma, IDH-mutant	G-CIMP-high	20.7	0	Mutant	non-codel	Unmethylated	No combined CNA	No chr 19/20 gain	Mutant
TCGA.S9.A6WI	NTRS Low	0.0053361	Oligoastrocytoma	II	Diffuse astrocytoma, IDH-mutant	G-CIMP-high	85	0	Mutant	non-codel	Methylated	No combined CNA	No chr 19/20 gain	WT
TCGA.FN.7833	NTRS Low	0.00727207	Oligoastrocytoma	III	Anaplastic astrocytoma, IDH-mutant	G-CIMP-high	27.5	0	Mutant	non-codel	Methylated	No combined CNA	No chr 19/20 gain	Mutant
TCGA.S9.A7R7	NTRS Low	0.0089432	Astrocytoma	II	Diffuse astrocytoma, IDH-mutant	G-CIMP-high	98.6	0	Mutant	non-codel	Methylated	No combined CNA	No chr 19/20 gain	Mutant
TCGA.HT.7854	NTRS Low	0.0110716	Astrocytoma	II	Diffuse astrocytoma, IDH-wildtype	PA-like	39.5	0	WT	non-codel	Unmethylated	No combined CNA	No chr 19/20 gain	WT
TCGA.S9.A7R3	NTRS Low	0.0138308	Astrocytoma	II	Diffuse astrocytoma, IDH-mutant	G-CIMP-high	99.1	0	Mutant	non-codel	Methylated	No combined CNA	No chr 19/20 gain	WT
TCGA.E1.A7YK	NTRS Low	0.0172128	Astrocytoma	III	Anaplastic astrocytoma, IDH-mutant	G-CIMP-high	12.4	1	Mutant	non-codel	Methylated	No combined CNA	No chr 19/20 gain	Mutant
TCGA.HT.8018	NTRS Low	0.0196042	Oligoastrocytoma	II	Diffuse astrocytoma, IDH-mutant	G-CIMP-high	37.9	1	Mutant	non-codel	Methylated	No combined CNA	No chr 19/20 gain	WT
TCGA.E1.A7YY	NTRS Low	0.0197507	Oligodendroglioma	II	Oligodendroglioma, NOS	G-CIMP-high	146.1	1	Mutant	non-codel	Methylated	No combined CNA	No chr 19/20 gain	WT
TCGA.CS.6669	NTRS Low	0.0206831	Oligodendroglioma	II	Oligodendroglioma, NOS	NA	49.1	0	NA	NA	NA	NA	NA	NA
TCGA.P5.A5EZ	NTRS Low	0.0254013	Astrocytoma	III	Anaplastic astrocytoma, IDH-mutant	G-CIMP-high	2.3	0	Mutant	non-codel	Methylated	No combined CNA	No chr 19/20 gain	WT
TCGA.QH.A6X3	NTRS Low	0.0279242	Oligoastrocytoma	II	Diffuse astrocytoma, IDH-mutant	G-CIMP-high	10.3	0	Mutant	non-codel	Methylated	No combined CNA	No chr 19/20 gain	Mutant
TCGA.DB.5270	NTRS Low	0.0316105	Oligoastrocytoma	III	Anaplastic astrocytoma, IDH-mutant	G-CIMP-high	122.7	0	Mutant	non-codel	Methylated	No combined CNA	No chr 19/20 gain	Mutant
TCGA.HT.7601	NTRS Low	0.0347237	Astrocytoma	III	Anaplastic astrocytoma, IDH-mutant	G-CIMP-high	5	0	Mutant	non-codel	Methylated	No combined CNA	No chr 19/20 gain	WT
TCGA.TM.A84J	NTRS Low	0.0423633	Oligodendroglioma	III	Anaplastic oligodendroglioma, NOS	PA-like	24.2	0	WT	non-codel	Unmethylated	No combined CNA	No chr 19/20 gain	WT
TCGA.HT.7485	NTRS Low	0.0527162	Astrocytoma	II	Diffuse astrocytoma, IDH-mutant	G-CIMP-high	4	0	Mutant	non-codel	Methylated	No combined CNA	No chr 19/20 gain	Mutant
TCGA.HT.8108	NTRS Low	0.0608839	Oligodendroglioma	II	Oligodendroglioma, NOS	G-CIMP-high	2.5	0	Mutant	non-codel	Methylated	No combined CNA	No chr 19/20 gain	Mutant
TCGA.FG.6691	NTRS Low	0.0614592	Astrocytoma	II	Diffuse astrocytoma, IDH-mutant	G-CIMP-high	41.3	0	Mutant	non-codel	Unmethylated	No combined CNA	No chr 19/20 gain	Mutant
TCGA.FG.8188	NTRS Low	0.0631033	Oligoastrocytoma	II	Diffuse astrocytoma, IDH-mutant	G-CIMP-high	15	0	Mutant	non-codel	Methylated	No combined CNA	No chr 19/20 gain	Mutant
TCGA.HT.A617	NTRS Low	0.0644175	Oligodendroglioma	II	Oligodendroglioma, NOS	Classic-like	16.1	0	WT	non-codel	Unmethylated	Gain chr 7 &amp; loss chr 10	No chr 19/20 gain	WT
TCGA.FG.8189	NTRS Low	0.0657283	Oligodendroglioma	II	Oligodendroglioma, NOS	G-CIMP-high	22.5	0	Mutant	non-codel	Methylated	No combined CNA	No chr 19/20 gain	WT
TCGA.FG.A711	NTRS Low	0.0750332	Oligodendroglioma	II	Oligodendroglioma, NOS	G-CIMP-high	48.7	1	Mutant	non-codel	Unmethylated	No combined CNA	No chr 19/20 gain	Mutant
TCGA.06.2570	NTRS Low	0.0754986	GBM	IV	Glioblastoma, IDH-mutant	G-CIMP-low	31.5	0	Mutant	non-codel	Methylated	No combined CNA	No chr 19/20 gain	Mutant
TCGA.CS.4943	NTRS Low	0.0764905	Astrocytoma	III	Anaplastic astrocytoma, IDH-mutant	G-CIMP-high	18.1	0	Mutant	non-codel	Methylated	No combined CNA	No chr 19/20 gain	Mutant
TCGA.DU.7298	NTRS High	0.079237	Astrocytoma	III	Anaplastic astrocytoma, IDH-mutant	G-CIMP-high	18.9	1	Mutant	non-codel	Methylated	No combined CNA	No chr 19/20 gain	Mutant
TCGA.DH.5140	NTRS High	0.0904809	Oligoastrocytoma	III	Anaplastic astrocytoma, IDH-wildtype	PA-like	20	1	WT	non-codel	Unmethylated	No combined CNA	No chr 19/20 gain	WT
TCGA.DU.8162	NTRS High	0.0941007	Oligoastrocytoma	III	Anaplastic astrocytoma, IDH-wildtype	Mesenchymal-like	14.6	1	WT	non-codel	Unmethylated	No combined CNA	No chr 19/20 gain	WT
TCGA.DU.A5TT	NTRS High	0.0944606	Oligodendroglioma	III	Anaplastic oligodendroglioma, NOS	Mesenchymal-like	24.4	0	WT	non-codel	Methylated	No combined CNA	No chr 19/20 gain	WT
TCGA.HT.8107	NTRS High	0.0970463	Oligodendroglioma	II	Oligodendroglioma, NOS	PA-like	0.5	0	WT	non-codel	Methylated	No combined CNA	No chr 19/20 gain	WT
TCGA.S9.A6WN	NTRS High	0.103477	Astrocytoma	III	Anaplastic astrocytoma, IDH-mutant	Codel	26.5	0	Mutant	codel	Methylated	No combined CNA	No chr 19/20 gain	WT
TCGA.DU.A5TR	NTRS High	0.114879	Oligoastrocytoma	II	Diffuse astrocytoma, IDH-mutant	G-CIMP-high	29.9	0	Mutant	non-codel	Methylated	No combined CNA	No chr 19/20 gain	Mutant
TCGA.DH.A7UU	NTRS High	0.118858	Astrocytoma	III	Anaplastic astrocytoma, IDH-mutant	G-CIMP-high	13.7	0	Mutant	non-codel	Methylated	No combined CNA	No chr 19/20 gain	WT
TCGA.CS.4942	NTRS High	0.118926	Astrocytoma	III	Anaplastic astrocytoma, IDH-mutant	G-CIMP-high	43.9	1	Mutant	non-codel	Unmethylated	No combined CNA	No chr 19/20 gain	Mutant
TCGA.TM.A7C3	NTRS High	0.123685	Astrocytoma	III	Anaplastic astrocytoma, IDH-wildtype	Classic-like	54.8	1	WT	non-codel	Methylated	Gain chr 7 &amp; loss chr 10	Gain chr 19/20	WT
TCGA.TM.A84C	NTRS High	0.124057	Astrocytoma	II	Diffuse astrocytoma, IDH-wildtype	PA-like	16.2	1	WT	non-codel	Unmethylated	No combined CNA	No chr 19/20 gain	WT
TCGA.FG.8181	NTRS High	0.132643	Oligoastrocytoma	III	Anaplastic astrocytoma, IDH-wildtype	NA	28.3	0	WT	NA	NA	NA	NA	NA
TCGA.DH.A66B	NTRS High	0.133336	Astrocytoma	III	Anaplastic astrocytoma, IDH-mutant	G-CIMP-high	42	0	Mutant	non-codel	Methylated	No combined CNA	No chr 19/20 gain	WT
TCGA.HT.7873	NTRS High	0.135477	Oligoastrocytoma	II	Diffuse astrocytoma, IDH-mutant	G-CIMP-high	23.6	0	Mutant	non-codel	Methylated	No combined CNA	No chr 19/20 gain	Mutant
TCGA.DU.5872	NTRS High	0.150064	Oligoastrocytoma	II	Diffuse astrocytoma, IDH-mutant	G-CIMP-high	17.5	0	Mutant	non-codel	Methylated	No combined CNA	No chr 19/20 gain	Mutant
TCGA.FG.A6J3	NTRS High	0.151694	Astrocytoma	III	Anaplastic astrocytoma, IDH-mutant	G-CIMP-low	22.3	0	Mutant	non-codel	Methylated	No combined CNA	No chr 19/20 gain	WT
TCGA.DU.6407	NTRS High	0.153759	Oligodendroglioma	II	Oligodendroglioma, NOS	G-CIMP-high	94.5	1	Mutant	non-codel	Methylated	No combined CNA	No chr 19/20 gain	Mutant
TCGA.E1.A7YE	NTRS High	0.16048	Astrocytoma	III	Anaplastic astrocytoma, IDH-mutant	G-CIMP-low	29.1	1	Mutant	non-codel	Unmethylated	No combined CNA	No chr 19/20 gain	Mutant
TCGA.DU.6404	NTRS High	0.161717	Oligodendroglioma	III	Anaplastic oligodendroglioma, NOS	PA-like	133.7	1	WT	non-codel	Unmethylated	No combined CNA	No chr 19/20 gain	WT
TCGA.HT.7879	NTRS High	0.162669	Oligoastrocytoma	III	Anaplastic astrocytoma, IDH-mutant	G-CIMP-high	3.7	0	Mutant	non-codel	Methylated	No combined CNA	No chr 19/20 gain	Mutant
TCGA.FG.7643	NTRS High	0.162719	Oligoastrocytoma	II	Diffuse astrocytoma, IDH-wildtype	Mesenchymal-like	20.1	0	WT	non-codel	Methylated	No combined CNA	No chr 19/20 gain	WT
TCGA.HT.A74H	NTRS High	0.16374	Astrocytoma	III	Anaplastic astrocytoma, IDH-wildtype	Mesenchymal-like	2.4	0	WT	non-codel	Unmethylated	Gain chr 7 &amp; loss chr 10	No chr 19/20 gain	WT
TCGA.27.2521	NTRS High	0.181616	GBM	IV	Glioblastoma, IDH-mutant	G-CIMP-low	10.4	0	Mutant	non-codel	Methylated	No combined CNA	No chr 19/20 gain	Mutant
TCGA.DU.A76K	NTRS High	0.200756	Oligodendroglioma	II	Oligodendroglioma, NOS	Classic-like	11.4	1	WT	non-codel	Unmethylated	Gain chr 7 &amp; loss chr 10	Gain chr 19/20	WT
TCGA.VM.A8C9	NTRS High	0.210412	Astrocytoma	II	Diffuse astrocytoma, IDH-wildtype	PA-like	43.2	0	WT	non-codel	Unmethylated	No combined CNA	No chr 19/20 gain	WT
TCGA.E1.A7YM	NTRS High	0.21584	Astrocytoma	III	Anaplastic astrocytoma, IDH-wildtype	Mesenchymal-like	21.3	1	WT	non-codel	Unmethylated	Gain chr 7 &amp; loss chr 10	No chr 19/20 gain	WT
TCGA.HT.7483	NTRS High	0.217848	Oligoastrocytoma	II	Diffuse astrocytoma, IDH-mutant	G-CIMP-high	172.8	0	Mutant	non-codel	Unmethylated	No combined CNA	No chr 19/20 gain	Mutant
TCGA.DU.7007	NTRS High	0.227936	Astrocytoma	II	Diffuse astrocytoma, IDH-mutant	G-CIMP-high	63	1	Mutant	non-codel	Methylated	No combined CNA	No chr 19/20 gain	Mutant
TCGA.HT.7469	NTRS High	0.237146	Oligodendroglioma	III	Anaplastic oligodendroglioma, NOS	PA-like	11.5	1	WT	non-codel	Methylated	No combined CNA	No chr 19/20 gain	Mutant
TCGA.FG.5963	NTRS High	0.24073	Astrocytoma	III	Anaplastic astrocytoma, IDH-wildtype	PA-like	25.5	1	WT	non-codel	Unmethylated	No combined CNA	No chr 19/20 gain	Mutant
TCGA.DB.A64O	NTRS High	0.253074	Oligoastrocytoma	II	Diffuse astrocytoma, IDH-wildtype	Mesenchymal-like	25.5	1	WT	non-codel	Unmethylated	Gain chr 7 &amp; loss chr 10	No chr 19/20 gain	WT
TCGA.E1.A7YV	NTRS High	0.253991	Oligoastrocytoma	III	Anaplastic astrocytoma, IDH-mutant	G-CIMP-low	32.5	1	Mutant	non-codel	Methylated	No combined CNA	No chr 19/20 gain	Mutant
TCGA.DB.A64W	NTRS High	0.254262	Oligoastrocytoma	III	Anaplastic oligodendroglioma, IDH-mutant and 1p/19q-codeleted	Codel	14.4	1	Mutant	codel	Methylated	No combined CNA	No chr 19/20 gain	WT
TCGA.S9.A7R2	NTRS High	0.27148	Astrocytoma	III	Anaplastic astrocytoma, IDH-wildtype	Mesenchymal-like	10.4	1	WT	non-codel	Unmethylated	Gain chr 7 &amp; loss chr 10	No chr 19/20 gain	WT
TCGA.HT.7690	NTRS High	0.278782	Oligoastrocytoma	III	Anaplastic astrocytoma, IDH-mutant	G-CIMP-high	0.1	0	Mutant	non-codel	Methylated	No combined CNA	No chr 19/20 gain	Mutant
TCGA.TQ.A7RP	NTRS High	0.281679	Oligoastrocytoma	II	Diffuse astrocytoma, IDH-wildtype	Mesenchymal-like	30.1	0	WT	non-codel	Methylated	No combined CNA	No chr 19/20 gain	WT
TCGA.DU.6392	NTRS High	0.28505	Astrocytoma	III	Anaplastic astrocytoma, IDH-wildtype	PA-like	211.2	0	WT	non-codel	Unmethylated	No combined CNA	No chr 19/20 gain	Mutant
TCGA.DB.A4XF	NTRS High	0.292332	Astrocytoma	III	Anaplastic astrocytoma, IDH-mutant	G-CIMP-high	33.6	0	Mutant	non-codel	Methylated	No combined CNA	No chr 19/20 gain	WT
TCGA.06.2569	NTRS High	0.297828	GBM	IV	Glioblastoma, IDH-wildtype	LGm6-GBM	0.4	0	WT	non-codel	Unmethylated	No combined CNA	No chr 19/20 gain	WT
TCGA.E1.A7Z2	NTRS High	0.310756	Oligodendroglioma	II	Oligodendroglioma, NOS	Mesenchymal-like	13.1	1	WT	non-codel	Unmethylated	Gain chr 7 &amp; loss chr 10	No chr 19/20 gain	WT
TCGA.DU.5852	NTRS High	0.340551	Oligoastrocytoma	III	Anaplastic astrocytoma, IDH-wildtype	Mesenchymal-like	6.7	1	WT	non-codel	Methylated	No combined CNA	No chr 19/20 gain	Mutant
TCGA.19.1390	NTRS High	0.345205	GBM	IV	Glioblastoma, IDH-wildtype	Classic-like	25.4	1	WT	non-codel	Methylated	No combined CNA	No chr 19/20 gain	WT
TCGA.19.0957	NTRS High	0.347742	GBM	IV	Glioblastoma, IDH-wildtype	NA	21.9	1	WT	NA	Unmethylated	NA	NA	NA
TCGA.HT.7473	NTRS High	0.350222	Oligoastrocytoma	II	Diffuse astrocytoma, IDH-mutant	G-CIMP-high	16.5	0	Mutant	non-codel	Unmethylated	No combined CNA	No chr 19/20 gain	Mutant
TCGA.FG.A70Z	NTRS High	0.354803	Oligoastrocytoma	III	Anaplastic astrocytoma, IDH-wildtype	Mesenchymal-like	10.8	0	WT	non-codel	Methylated	Gain chr 7 &amp; loss chr 10	No chr 19/20 gain	WT
TCGA.HT.7477	NTRS High	0.356411	Astrocytoma	III	Anaplastic astrocytoma, IDH-mutant	G-CIMP-high	24.3	0	Mutant	non-codel	Methylated	No combined CNA	No chr 19/20 gain	Mutant
TCGA.QH.A6CX	NTRS High	0.356446	Astrocytoma	II	Diffuse astrocytoma, IDH-wildtype	Mesenchymal-like	12.2	1	WT	non-codel	Unmethylated	No combined CNA	No chr 19/20 gain	WT
TCGA.HW.A5KK	NTRS High	0.356783	Astrocytoma	III	Anaplastic astrocytoma, IDH-wildtype	Mesenchymal-like	12.8	1	WT	non-codel	Methylated	No combined CNA	No chr 19/20 gain	WT
TCGA.DU.7292	NTRS High	0.359672	Astrocytoma	III	Anaplastic astrocytoma, IDH-wildtype	Classic-like	8	1	WT	non-codel	Methylated	No combined CNA	No chr 19/20 gain	WT
TCGA.E1.5302	NTRS High	0.365415	Astrocytoma	III	Anaplastic astrocytoma, IDH-mutant	G-CIMP-high	50.1	1	Mutant	non-codel	Methylated	No combined CNA	No chr 19/20 gain	Mutant
TCGA.S9.A89Z	NTRS High	0.366444	Astrocytoma	III	Anaplastic astrocytoma, IDH-mutant	G-CIMP-high	20.5	0	Mutant	non-codel	Methylated	No combined CNA	No chr 19/20 gain	WT
TCGA.P5.A5EU	NTRS High	0.374792	Astrocytoma	III	Anaplastic astrocytoma, IDH-mutant	G-CIMP-low	0	1	Mutant	non-codel	Unmethylated	No combined CNA	No chr 19/20 gain	Mutant
TCGA.S9.A6WG	NTRS High	0.376909	Astrocytoma	III	Anaplastic astrocytoma, IDH-mutant	G-CIMP-high	85.5	0	Mutant	non-codel	Methylated	No combined CNA	No chr 19/20 gain	Mutant
TCGA.DU.6396	NTRS High	0.379742	Oligoastrocytoma	III	Anaplastic astrocytoma, IDH-mutant	G-CIMP-high	75.2	1	Mutant	non-codel	Methylated	No combined CNA	No chr 19/20 gain	Mutant
TCGA.DB.5277	NTRS High	0.386302	Astrocytoma	III	Anaplastic astrocytoma, IDH-mutant	G-CIMP-high	50.9	1	Mutant	non-codel	Methylated	No combined CNA	No chr 19/20 gain	WT
TCGA.27.1835	NTRS High	0.389773	GBM	IV	Glioblastoma, IDH-wildtype	Mesenchymal-like	21.3	1	WT	non-codel	Methylated	Gain chr 7 &amp; loss chr 10	No chr 19/20 gain	WT
TCGA.E1.A7YD	NTRS High	0.394351	Astrocytoma	III	Anaplastic astrocytoma, IDH-wildtype	Mesenchymal-like	14.3	1	WT	non-codel	Unmethylated	Gain chr 7 &amp; loss chr 10	No chr 19/20 gain	WT
TCGA.QH.A6XC	NTRS High	0.397821	Astrocytoma	III	Anaplastic astrocytoma, IDH-wildtype	Classic-like	5	0	WT	non-codel	Methylated	Gain chr 7 &amp; loss chr 10	Gain chr 19/20	WT
TCGA.DU.7010	NTRS High	0.402579	Astrocytoma	III	Anaplastic astrocytoma, IDH-mutant	G-CIMP-low	15	1	Mutant	non-codel	Methylated	No combined CNA	No chr 19/20 gain	WT
TCGA.P5.A72U	NTRS High	0.403409	Oligodendroglioma	III	Anaplastic oligodendroglioma, NOS	Classic-like	0.2	0	WT	non-codel	Methylated	Gain chr 7 &amp; loss chr 10	No chr 19/20 gain	WT
TCGA.TQ.A7RM	NTRS High	0.405176	Oligoastrocytoma	III	Anaplastic astrocytoma, IDH-mutant	G-CIMP-high	36.7	0	Mutant	non-codel	Methylated	Gain chr 7 &amp; loss chr 10	No chr 19/20 gain	WT
TCGA.26.5133	NTRS High	0.405545	GBM	IV	Glioblastoma, IDH-wildtype	LGm6-GBM	14.9	0	WT	non-codel	Unmethylated	No combined CNA	No chr 19/20 gain	WT
TCGA.06.0749	NTRS High	0.409201	GBM	IV	Glioblastoma, IDH-wildtype	NA	2.7	1	WT	non-codel	NA	Gain chr 7 &amp; loss chr 10	No chr 19/20 gain	WT
TCGA.S9.A7J0	NTRS High	0.42255	Oligodendroglioma	III	Anaplastic oligodendroglioma, NOS	G-CIMP-high	20	0	Mutant	non-codel	Methylated	No combined CNA	No chr 19/20 gain	WT
TCGA.VW.A8FI	NTRS High	0.437728	Astrocytoma	III	Anaplastic astrocytoma, IDH-wildtype	Classic-like	8.1	1	WT	non-codel	Unmethylated	Gain chr 7 &amp; loss chr 10	No chr 19/20 gain	WT
TCGA.02.0047	NTRS High	0.438928	GBM	IV	Glioblastoma, IDH-wildtype	LGm6-GBM	14.7	1	WT	non-codel	Unmethylated	No combined CNA	No chr 19/20 gain	WT
TCGA.HT.A4DS	NTRS High	0.441612	Astrocytoma	III	Anaplastic astrocytoma, IDH-wildtype	Mesenchymal-like	0.2	0	WT	non-codel	Unmethylated	No combined CNA	No chr 19/20 gain	WT
TCGA.FG.A4MW	NTRS High	0.460721	Oligoastrocytoma	III	Anaplastic astrocytoma, IDH-wildtype	Classic-like	18.4	1	WT	non-codel	Methylated	Gain chr 7 &amp; loss chr 10	No chr 19/20 gain	WT
TCGA.S9.A6UA	NTRS High	0.464388	Astrocytoma	III	Anaplastic astrocytoma, IDH-wildtype	PA-like	5.8	1	WT	non-codel	Methylated	No combined CNA	No chr 19/20 gain	Mutant
TCGA.E1.5304	NTRS High	0.470175	Astrocytoma	III	Anaplastic astrocytoma, IDH-mutant	G-CIMP-low	41.1	1	Mutant	non-codel	Unmethylated	No combined CNA	No chr 19/20 gain	Mutant
TCGA.CS.6186	NTRS High	0.491705	Oligoastrocytoma	III	Anaplastic astrocytoma, IDH-wildtype	Classic-like	17.7	1	WT	non-codel	Unmethylated	Gain chr 7 &amp; loss chr 10	No chr 19/20 gain	WT
TCGA.HT.A5RC	NTRS High	0.494402	Astrocytoma	III	Anaplastic astrocytoma, IDH-wildtype	Classic-like	5.3	1	WT	non-codel	Unmethylated	Gain chr 7 &amp; loss chr 10	Gain chr 19/20	WT
TCGA.HW.A5KM	NTRS High	0.498738	Astrocytoma	II	Diffuse astrocytoma, IDH-mutant	G-CIMP-high	20.7	0	Mutant	non-codel	Methylated	No combined CNA	No chr 19/20 gain	WT
TCGA.S9.A7IX	NTRS High	0.499847	Astrocytoma	III	Anaplastic astrocytoma, IDH-wildtype	Mesenchymal-like	26.9	1	WT	non-codel	Unmethylated	Gain chr 7 &amp; loss chr 10	No chr 19/20 gain	WT
TCGA.DU.A5TY	NTRS High	0.500644	Astrocytoma	III	Anaplastic astrocytoma, IDH-wildtype	Mesenchymal-like	34	1	WT	non-codel	Methylated	Gain chr 7 &amp; loss chr 10	No chr 19/20 gain	WT
TCGA.FG.6688	NTRS High	0.508722	Astrocytoma	III	Anaplastic astrocytoma, IDH-wildtype	Mesenchymal-like	18.8	0	WT	non-codel	Methylated	Gain chr 7 &amp; loss chr 10	No chr 19/20 gain	WT
TCGA.06.5416	NTRS High	0.514699	GBM	IV	Glioblastoma, NOS	NA	6.7	0	NA	non-codel	Unmethylated	No combined CNA	No chr 19/20 gain	NA
TCGA.FG.6692	NTRS High	0.514779	Oligodendroglioma	III	Anaplastic oligodendroglioma, NOS	Classic-like	18.4	1	WT	non-codel	Methylated	Gain chr 7 &amp; loss chr 10	No chr 19/20 gain	WT
TCGA.CS.5395	NTRS High	0.533848	Oligodendroglioma	II	Oligodendroglioma, NOS	Mesenchymal-like	21	1	WT	non-codel	Unmethylated	Gain chr 7 &amp; loss chr 10	Gain chr 19/20	WT
TCGA.DU.5854	NTRS High	0.550711	Astrocytoma	III	Anaplastic astrocytoma, IDH-wildtype	Mesenchymal-like	8.4	0	WT	non-codel	Unmethylated	Gain chr 7 &amp; loss chr 10	No chr 19/20 gain	WT
TCGA.TM.A84B	NTRS High	0.553237	Astrocytoma	III	Anaplastic astrocytoma, IDH-wildtype	Mesenchymal-like	24.9	1	WT	non-codel	Unmethylated	Gain chr 7 &amp; loss chr 10	No chr 19/20 gain	WT
TCGA.06.0138	NTRS High	0.571918	GBM	IV	Glioblastoma, IDH-wildtype	NA	24.2	1	WT	NA	NA	NA	NA	NA
TCGA.CS.5397	NTRS High	0.575139	Astrocytoma	III	Anaplastic astrocytoma, IDH-wildtype	Mesenchymal-like	6.4	1	WT	non-codel	Unmethylated	Gain chr 7 &amp; loss chr 10	No chr 19/20 gain	WT
TCGA.28.5216	NTRS High	0.575915	GBM	IV	Glioblastoma, IDH-wildtype	Mesenchymal-like	13.6	0	WT	non-codel	Unmethylated	No combined CNA	No chr 19/20 gain	WT
TCGA.19.5960	NTRS High	0.578818	GBM	IV	Glioblastoma, IDH-wildtype	Classic-like	15	1	WT	non-codel	Unmethylated	Gain chr 7 &amp; loss chr 10	No chr 19/20 gain	WT
TCGA.DU.7013	NTRS High	0.585816	Astrocytoma	III	Anaplastic astrocytoma, IDH-wildtype	Classic-like	8.8	1	WT	non-codel	Unmethylated	Gain chr 7 &amp; loss chr 10	No chr 19/20 gain	WT
TCGA.HT.7606	NTRS High	0.59023	Astrocytoma	II	Diffuse astrocytoma, IDH-mutant	G-CIMP-high	17.3	0	Mutant	non-codel	Unmethylated	No combined CNA	No chr 19/20 gain	WT
TCGA.06.5411	NTRS High	0.591083	GBM	IV	Glioblastoma, IDH-wildtype	Mesenchymal-like	8.3	1	WT	non-codel	Unmethylated	Gain chr 7 &amp; loss chr 10	No chr 19/20 gain	WT
TCGA.DU.8158	NTRS High	0.601185	Astrocytoma	III	Anaplastic astrocytoma, IDH-wildtype	Mesenchymal-like	5.1	1	WT	non-codel	Unmethylated	No combined CNA	No chr 19/20 gain	WT
TCGA.15.1444	NTRS High	0.60178	GBM	IV	Glioblastoma, IDH-mutant	NA	50.5	1	Mutant	NA	Methylated	NA	NA	NA
TCGA.26.5135	NTRS High	0.605688	GBM	IV	Glioblastoma, IDH-wildtype	Mesenchymal-like	8.9	1	WT	non-codel	Methylated	Gain chr 7 &amp; loss chr 10	No chr 19/20 gain	WT
TCGA.FG.A87N	NTRS High	0.613162	Astrocytoma	III	Anaplastic astrocytoma, IDH-mutant	G-CIMP-low	18.6	0	Mutant	non-codel	Methylated	No combined CNA	No chr 19/20 gain	WT
TCGA.41.4097	NTRS High	0.615821	GBM	IV	Glioblastoma, IDH-wildtype	Classic-like	0.2	1	WT	non-codel	Unmethylated	No combined CNA	No chr 19/20 gain	WT
TCGA.32.1980	NTRS High	0.617863	GBM	IV	Glioblastoma, IDH-wildtype	LGm6-GBM	1.2	1	WT	non-codel	Unmethylated	No combined CNA	No chr 19/20 gain	WT
TCGA.06.0743	NTRS High	0.619454	GBM	IV	Glioblastoma, IDH-wildtype	NA	26.4	1	WT	non-codel	NA	Gain chr 7 &amp; loss chr 10	Gain chr 19/20	WT
TCGA.27.2523	NTRS High	0.626323	GBM	IV	Glioblastoma, IDH-wildtype	Classic-like	16.1	1	WT	non-codel	Methylated	Gain chr 7 &amp; loss chr 10	No chr 19/20 gain	WT
TCGA.HT.8110	NTRS High	0.637235	Astrocytoma	III	Anaplastic astrocytoma, IDH-wildtype	Mesenchymal-like	13.8	0	WT	non-codel	Methylated	Gain chr 7 &amp; loss chr 10	No chr 19/20 gain	WT
TCGA.06.0132	NTRS High	0.641813	GBM	IV	Glioblastoma, IDH-wildtype	NA	25.4	1	WT	non-codel	NA	No combined CNA	No chr 19/20 gain	WT
TCGA.DU.8161	NTRS High	0.643741	Oligoastrocytoma	III	Anaplastic astrocytoma, IDH-wildtype	Mesenchymal-like	23.7	1	WT	non-codel	Unmethylated	Gain chr 7 &amp; loss chr 10	No chr 19/20 gain	WT
TCGA.E1.A7YL	NTRS High	0.651063	Astrocytoma	III	Anaplastic astrocytoma, IDH-wildtype	Mesenchymal-like	16.2	1	WT	non-codel	Unmethylated	Gain chr 7 &amp; loss chr 10	Gain chr 19/20	WT
TCGA.QH.A6CV	NTRS High	0.652726	Oligoastrocytoma	III	Anaplastic astrocytoma, IDH-wildtype	Classic-like	14.5	0	WT	non-codel	Unmethylated	Gain chr 7 &amp; loss chr 10	Gain chr 19/20	WT
TCGA.06.0178	NTRS High	0.652807	GBM	IV	Glioblastoma, IDH-wildtype	NA	88.1	1	WT	NA	NA	NA	NA	NA
TCGA.28.5218	NTRS High	0.654433	GBM	IV	Glioblastoma, IDH-wildtype	LGm6-GBM	5.2	1	WT	non-codel	Unmethylated	No combined CNA	Gain chr 19/20	WT
TCGA.27.2519	NTRS High	0.673022	GBM	IV	Glioblastoma, IDH-wildtype	Mesenchymal-like	18.1	1	WT	non-codel	Unmethylated	Gain chr 7 &amp; loss chr 10	No chr 19/20 gain	WT
TCGA.DU.6402	NTRS High	0.673236	Astrocytoma	III	Anaplastic astrocytoma, IDH-wildtype	Classic-like	7	1	WT	non-codel	Unmethylated	Gain chr 7 &amp; loss chr 10	No chr 19/20 gain	WT
TCGA.HT.8563	NTRS High	0.674086	Astrocytoma	III	Anaplastic astrocytoma, IDH-mutant	G-CIMP-high	28.3	0	Mutant	non-codel	Unmethylated	No combined CNA	No chr 19/20 gain	Mutant
TCGA.19.2624	NTRS High	0.679102	GBM	IV	Glioblastoma, IDH-wildtype	Mesenchymal-like	0.2	1	WT	non-codel	Unmethylated	Gain chr 7 &amp; loss chr 10	No chr 19/20 gain	WT
TCGA.19.2619	NTRS High	0.680114	GBM	IV	Glioblastoma, IDH-wildtype	Mesenchymal-like	9.7	0	WT	non-codel	Methylated	Gain chr 7 &amp; loss chr 10	No chr 19/20 gain	WT
TCGA.19.2625	NTRS High	0.68139	GBM	IV	Glioblastoma, IDH-wildtype	Mesenchymal-like	4.1	1	WT	non-codel	Unmethylated	No combined CNA	No chr 19/20 gain	WT
TCGA.28.2514	NTRS High	0.681887	GBM	IV	Glioblastoma, IDH-wildtype	Mesenchymal-like	5.3	0	WT	non-codel	Unmethylated	No combined CNA	No chr 19/20 gain	WT
TCGA.19.2620	NTRS High	0.683074	GBM	IV	Glioblastoma, IDH-wildtype	Classic-like	4.9	1	WT	non-codel	Methylated	No combined CNA	No chr 19/20 gain	WT
TCGA.06.0221	NTRS High	0.689487	GBM	IV	Glioblastoma, IDH-mutant	NA	19.8	1	Mutant	NA	NA	NA	NA	NA
TCGA.32.2616	NTRS High	0.691996	GBM	IV	Glioblastoma, NOS	NA	7.4	1	NA	non-codel	Methylated	No combined CNA	No chr 19/20 gain	NA
TCGA.06.0238	NTRS High	0.694329	GBM	IV	Glioblastoma, IDH-wildtype	NA	13.3	1	WT	non-codel	NA	Gain chr 7 &amp; loss chr 10	No chr 19/20 gain	WT
TCGA.DU.A76L	NTRS High	0.696644	Oligodendroglioma	III	Anaplastic oligodendroglioma, NOS	Mesenchymal-like	26.8	1	WT	non-codel	Methylated	Gain chr 7 &amp; loss chr 10	No chr 19/20 gain	WT
TCGA.VM.A8CD	NTRS High	0.699959	Astrocytoma	III	Anaplastic astrocytoma, IDH-wildtype	Mesenchymal-like	7.9	1	WT	non-codel	Unmethylated	No combined CNA	No chr 19/20 gain	WT
TCGA.FG.A87Q	NTRS High	0.702797	Astrocytoma	III	Anaplastic astrocytoma, IDH-wildtype	Classic-like	5.7	0	WT	non-codel	Methylated	Gain chr 7 &amp; loss chr 10	No chr 19/20 gain	WT
TCGA.DU.6405	NTRS High	0.703734	Astrocytoma	III	Anaplastic astrocytoma, IDH-wildtype	Classic-like	19.9	1	WT	non-codel	Methylated	Gain chr 7 &amp; loss chr 10	No chr 19/20 gain	WT
TCGA.06.5858	NTRS High	0.70925	GBM	IV	Glioblastoma, IDH-wildtype	LGm6-GBM	6.2	0	WT	non-codel	Unmethylated	No combined CNA	No chr 19/20 gain	Mutant
TCGA.06.0744	NTRS High	0.722272	GBM	IV	Glioblastoma, IDH-wildtype	NA	46.9	1	WT	non-codel	NA	Gain chr 7 &amp; loss chr 10	No chr 19/20 gain	WT
TCGA.41.5651	NTRS High	0.728198	GBM	IV	Glioblastoma, IDH-wildtype	Classic-like	15.1	1	WT	non-codel	Methylated	Gain chr 7 &amp; loss chr 10	Gain chr 19/20	WT
TCGA.76.4929	NTRS High	0.73228	GBM	IV	Glioblastoma, IDH-wildtype	Classic-like	3.6	1	WT	non-codel	Methylated	Gain chr 7 &amp; loss chr 10	No chr 19/20 gain	WT
TCGA.06.0882	NTRS High	0.73696	GBM	IV	Glioblastoma, IDH-wildtype	LGm6-GBM	20.8	1	WT	non-codel	Unmethylated	Gain chr 7 &amp; loss chr 10	No chr 19/20 gain	WT
TCGA.HT.7882	NTRS High	0.73772	Oligodendroglioma	III	Anaplastic oligodendroglioma, NOS	Mesenchymal-like	3.7	1	WT	non-codel	Methylated	No combined CNA	No chr 19/20 gain	WT
TCGA.12.0618	NTRS High	0.738281	GBM	IV	Glioblastoma, IDH-wildtype	NA	13	1	WT	non-codel	NA	Gain chr 7 &amp; loss chr 10	No chr 19/20 gain	WT
TCGA.DH.A669	NTRS High	0.738491	Oligodendroglioma	III	Anaplastic oligodendroglioma, IDH-mutant and 1p/19q-codeleted	Codel	30.2	1	Mutant	codel	Methylated	No combined CNA	No chr 19/20 gain	WT
TCGA.06.0750	NTRS High	0.738621	GBM	IV	Glioblastoma, IDH-wildtype	NA	0.9	1	WT	non-codel	NA	Gain chr 7 &amp; loss chr 10	No chr 19/20 gain	WT
TCGA.19.2629	NTRS High	0.739002	GBM	IV	Glioblastoma, IDH-mutant	G-CIMP-low	24.2	1	Mutant	non-codel	Unmethylated	No combined CNA	No chr 19/20 gain	Mutant
TCGA.E1.A7YJ	NTRS High	0.741535	Astrocytoma	III	Anaplastic astrocytoma, IDH-wildtype	Classic-like	19.5	1	WT	non-codel	Unmethylated	Gain chr 7 &amp; loss chr 10	Gain chr 19/20	WT
TCGA.DU.7012	NTRS High	0.743347	Astrocytoma	III	Anaplastic astrocytoma, IDH-wildtype	Mesenchymal-like	6.5	1	WT	non-codel	Methylated	Gain chr 7 &amp; loss chr 10	No chr 19/20 gain	WT
TCGA.26.5134	NTRS High	0.745572	GBM	IV	Glioblastoma, IDH-wildtype	Mesenchymal-like	5.5	0	WT	non-codel	Unmethylated	No combined CNA	No chr 19/20 gain	WT
TCGA.DU.6403	NTRS High	0.74741	Oligoastrocytoma	III	Anaplastic astrocytoma, IDH-wildtype	Classic-like	11.6	1	WT	non-codel	Unmethylated	Gain chr 7 &amp; loss chr 10	No chr 19/20 gain	WT
TCGA.CS.6188	NTRS High	0.749335	Astrocytoma	III	Anaplastic astrocytoma, IDH-wildtype	Mesenchymal-like	23.8	0	WT	non-codel	Unmethylated	Gain chr 7 &amp; loss chr 10	No chr 19/20 gain	WT
TCGA.HT.7857	NTRS High	0.753783	Astrocytoma	III	Anaplastic astrocytoma, IDH-wildtype	PA-like	0.2	0	WT	non-codel	Unmethylated	No combined CNA	No chr 19/20 gain	Mutant
TCGA.DU.5847	NTRS High	0.75711	Astrocytoma	III	Anaplastic astrocytoma, IDH-wildtype	Mesenchymal-like	18	0	WT	non-codel	Methylated	No combined CNA	No chr 19/20 gain	WT
TCGA.06.5856	NTRS High	0.758596	GBM	IV	Glioblastoma, IDH-wildtype	Classic-like	3.8	1	WT	non-codel	Unmethylated	Gain chr 7 &amp; loss chr 10	No chr 19/20 gain	WT
TCGA.32.2634	NTRS High	0.763134	GBM	IV	Glioblastoma, IDH-wildtype	Classic-like	22.8	0	WT	non-codel	Methylated	No combined CNA	No chr 19/20 gain	WT
TCGA.16.0846	NTRS High	0.771462	GBM	IV	Glioblastoma, IDH-wildtype	Classic-like	3.9	1	WT	non-codel	Methylated	Gain chr 7 &amp; loss chr 10	No chr 19/20 gain	WT
TCGA.27.2526	NTRS High	0.787083	GBM	IV	Glioblastoma, IDH-wildtype	Mesenchymal-like	2.9	1	WT	non-codel	Unmethylated	No combined CNA	No chr 19/20 gain	WT
TCGA.06.0219	NTRS High	0.802757	GBM	IV	Glioblastoma, IDH-wildtype	NA	0.7	1	WT	non-codel	NA	No combined CNA	No chr 19/20 gain	WT
TCGA.DU.A7TJ	NTRS High	0.810428	Astrocytoma	III	Anaplastic astrocytoma, IDH-wildtype	Mesenchymal-like	0.6	0	WT	non-codel	Methylated	Gain chr 7 &amp; loss chr 10	No chr 19/20 gain	WT
TCGA.S9.A6WM	NTRS High	0.811735	Astrocytoma	III	Anaplastic astrocytoma, IDH-wildtype	Mesenchymal-like	19.9	0	WT	non-codel	Unmethylated	Gain chr 7 &amp; loss chr 10	No chr 19/20 gain	WT
TCGA.32.2615	NTRS High	0.819213	GBM	IV	Glioblastoma, IDH-wildtype	Mesenchymal-like	15.9	1	WT	non-codel	Unmethylated	No combined CNA	No chr 19/20 gain	WT
TCGA.06.0141	NTRS High	0.821709	GBM	IV	Glioblastoma, IDH-wildtype	LGm6-GBM	10.3	1	WT	non-codel	Unmethylated	No combined CNA	No chr 19/20 gain	WT
TCGA.06.2562	NTRS High	0.825414	GBM	IV	Glioblastoma, IDH-wildtype	Classic-like	12.6	1	WT	non-codel	Unmethylated	Gain chr 7 &amp; loss chr 10	No chr 19/20 gain	WT
TCGA.41.2572	NTRS High	0.825987	GBM	IV	Glioblastoma, IDH-wildtype	Classic-like	13.3	1	WT	non-codel	Unmethylated	Gain chr 7 &amp; loss chr 10	Gain chr 19/20	WT
TCGA.28.5215	NTRS High	0.83016	GBM	IV	Glioblastoma, IDH-wildtype	Mesenchymal-like	11	1	WT	non-codel	Methylated	No combined CNA	No chr 19/20 gain	WT
TCGA.14.0787	NTRS High	0.830238	GBM	IV	Glioblastoma, IDH-wildtype	Classic-like	2.2	1	WT	non-codel	Methylated	Gain chr 7 &amp; loss chr 10	No chr 19/20 gain	WT
TCGA.E1.A7YQ	NTRS High	0.83949	Oligodendroglioma	III	Anaplastic oligodendroglioma, NOS	Classic-like	51.9	1	WT	non-codel	Unmethylated	Gain chr 7 &amp; loss chr 10	No chr 19/20 gain	WT
TCGA.DU.7290	NTRS High	0.846851	Astrocytoma	III	Anaplastic astrocytoma, IDH-wildtype	Mesenchymal-like	10.4	1	WT	non-codel	Unmethylated	No combined CNA	No chr 19/20 gain	WT
TCGA.27.1834	NTRS High	0.848877	GBM	IV	Glioblastoma, IDH-wildtype	Mesenchymal-like	40.5	1	WT	non-codel	Methylated	Gain chr 7 &amp; loss chr 10	No chr 19/20 gain	WT
TCGA.27.2528	NTRS High	0.848966	GBM	IV	Glioblastoma, IDH-wildtype	Classic-like	15.8	1	WT	non-codel	Methylated	No combined CNA	Gain chr 19/20	WT
TCGA.06.2561	NTRS High	0.851367	GBM	IV	Glioblastoma, IDH-wildtype	Mesenchymal-like	17.6	1	WT	non-codel	Unmethylated	Gain chr 7 &amp; loss chr 10	No chr 19/20 gain	WT
TCGA.06.0184	NTRS High	0.852542	GBM	IV	Glioblastoma, IDH-wildtype	NA	69.9	1	WT	non-codel	NA	Gain chr 7 &amp; loss chr 10	No chr 19/20 gain	WT
TCGA.06.0129	NTRS High	0.853408	GBM	IV	Glioblastoma, IDH-mutant	G-CIMP-low	33.7	1	Mutant	non-codel	Methylated	No combined CNA	No chr 19/20 gain	Mutant
TCGA.14.0781	NTRS High	0.853767	GBM	IV	Glioblastoma, IDH-wildtype	Mesenchymal-like	1	1	WT	non-codel	Unmethylated	No combined CNA	No chr 19/20 gain	WT
TCGA.HT.8104	NTRS High	0.855335	Astrocytoma	III	Anaplastic astrocytoma, IDH-wildtype	Classic-like	12.2	0	WT	non-codel	Unmethylated	Gain chr 7 &amp; loss chr 10	Gain chr 19/20	WT
TCGA.CS.4941	NTRS High	0.856226	Astrocytoma	III	Anaplastic astrocytoma, IDH-wildtype	Mesenchymal-like	7.7	1	WT	non-codel	Methylated	Gain chr 7 &amp; loss chr 10	No chr 19/20 gain	WT
TCGA.06.0157	NTRS High	0.864164	GBM	IV	Glioblastoma, IDH-wildtype	NA	3.2	1	WT	non-codel	NA	Gain chr 7 &amp; loss chr 10	Gain chr 19/20	WT
TCGA.S9.A6U0	NTRS High	0.866929	Astrocytoma	III	Anaplastic astrocytoma, IDH-wildtype	Mesenchymal-like	24.4	1	WT	non-codel	Methylated	Gain chr 7 &amp; loss chr 10	No chr 19/20 gain	WT
TCGA.S9.A7IS	NTRS High	0.873392	Astrocytoma	III	Anaplastic astrocytoma, IDH-mutant	G-CIMP-low	7.9	1	Mutant	non-codel	Methylated	No combined CNA	No chr 19/20 gain	Mutant
TCGA.DU.7006	NTRS High	0.874601	Astrocytoma	III	Anaplastic astrocytoma, IDH-wildtype	Mesenchymal-like	11.5	1	WT	non-codel	Methylated	Gain chr 7 &amp; loss chr 10	No chr 19/20 gain	WT
TCGA.19.1389	NTRS High	0.876236	GBM	IV	Glioblastoma, IDH-wildtype	NA	4.6	1	WT	NA	Unmethylated	NA	NA	NA
TCGA.41.2571	NTRS High	0.876372	GBM	IV	Glioblastoma, IDH-wildtype	Mesenchymal-like	0.8	1	WT	non-codel	Unmethylated	Gain chr 7 &amp; loss chr 10	No chr 19/20 gain	WT
TCGA.08.0386	NTRS High	0.877189	GBM	IV	Glioblastoma, IDH-wildtype	NA	18	1	WT	non-codel	NA	Gain chr 7 &amp; loss chr 10	No chr 19/20 gain	WT
TCGA.27.1830	NTRS High	0.877369	GBM	IV	Glioblastoma, IDH-wildtype	Mesenchymal-like	5.1	1	WT	non-codel	Unmethylated	Gain chr 7 &amp; loss chr 10	No chr 19/20 gain	WT
TCGA.06.1804	NTRS High	0.884244	GBM	IV	Glioblastoma, IDH-wildtype	Classic-like	13.6	1	WT	non-codel	Methylated	Gain chr 7 &amp; loss chr 10	No chr 19/20 gain	WT
TCGA.DU.8165	NTRS High	0.887224	Oligodendroglioma	III	Anaplastic oligodendroglioma, NOS	Mesenchymal-like	19.1	0	WT	non-codel	Unmethylated	Gain chr 7 &amp; loss chr 10	No chr 19/20 gain	WT
TCGA.E1.A7YI	NTRS High	0.887949	Astrocytoma	III	Anaplastic astrocytoma, IDH-mutant	G-CIMP-low	3.6	1	Mutant	non-codel	Methylated	No combined CNA	No chr 19/20 gain	Mutant
TCGA.15.0742	NTRS High	0.888144	GBM	IV	Glioblastoma, IDH-wildtype	NA	13.8	1	WT	non-codel	NA	Gain chr 7 &amp; loss chr 10	No chr 19/20 gain	WT
TCGA.HT.8011	NTRS High	0.890772	Astrocytoma	III	Anaplastic astrocytoma, IDH-wildtype	Mesenchymal-like	16.2	0	WT	non-codel	Unmethylated	Gain chr 7 &amp; loss chr 10	No chr 19/20 gain	WT
TCGA.06.2558	NTRS High	0.896776	GBM	IV	Glioblastoma, IDH-wildtype	Mesenchymal-like	12.5	1	WT	non-codel	Unmethylated	Gain chr 7 &amp; loss chr 10	No chr 19/20 gain	WT
TCGA.14.2554	NTRS High	0.896979	GBM	IV	Glioblastoma, IDH-wildtype	Mesenchymal-like	17.5	1	WT	non-codel	Unmethylated	Gain chr 7 &amp; loss chr 10	Gain chr 19/20	WT
TCGA.02.2483	NTRS High	0.900138	GBM	IV	Glioblastoma, IDH-mutant	G-CIMP-low	15.3	0	Mutant	non-codel	Methylated	No combined CNA	No chr 19/20 gain	Mutant
TCGA.06.0158	NTRS High	0.900774	GBM	IV	Glioblastoma, IDH-wildtype	NA	10.8	1	WT	non-codel	NA	No combined CNA	Gain chr 19/20	WT
TCGA.32.1970	NTRS High	0.900805	GBM	IV	Glioblastoma, IDH-wildtype	Mesenchymal-like	15.4	1	WT	non-codel	Unmethylated	Gain chr 7 &amp; loss chr 10	No chr 19/20 gain	WT
TCGA.06.2564	NTRS High	0.904131	GBM	IV	Glioblastoma, IDH-wildtype	Mesenchymal-like	6	0	WT	non-codel	Unmethylated	Gain chr 7 &amp; loss chr 10	No chr 19/20 gain	WT
TCGA.FG.A4MU	NTRS High	0.905402	Oligoastrocytoma	III	Anaplastic astrocytoma, IDH-wildtype	Mesenchymal-like	10.7	0	WT	non-codel	Methylated	Gain chr 7 &amp; loss chr 10	Gain chr 19/20	WT
TCGA.06.0152	NTRS High	0.905843	GBM	IV	Glioblastoma, IDH-wildtype	NA	12.3	1	WT	NA	NA	NA	NA	NA
TCGA.14.0736	NTRS High	0.907726	GBM	IV	Glioblastoma, NOS	NA	15.1	1	NA	NA	Unmethylated	NA	NA	NA
TCGA.32.1982	NTRS High	0.911941	GBM	IV	Glioblastoma, IDH-wildtype	Classic-like	4.7	1	WT	non-codel	Methylated	Gain chr 7 &amp; loss chr 10	No chr 19/20 gain	WT
TCGA.28.2509	NTRS High	0.913107	GBM	IV	Glioblastoma, IDH-wildtype	Classic-like	4.8	0	WT	non-codel	Methylated	Gain chr 7 &amp; loss chr 10	No chr 19/20 gain	WT
TCGA.26.5139	NTRS High	0.920203	GBM	IV	Glioblastoma, IDH-wildtype	Mesenchymal-like	1.6	0	WT	non-codel	Unmethylated	Gain chr 7 &amp; loss chr 10	No chr 19/20 gain	WT
TCGA.14.1825	NTRS High	0.926624	GBM	IV	Glioblastoma, IDH-wildtype	Mesenchymal-like	7.6	1	WT	non-codel	Unmethylated	Gain chr 7 &amp; loss chr 10	No chr 19/20 gain	WT
TCGA.12.0821	NTRS High	0.92967	GBM	IV	Glioblastoma, IDH-wildtype	LGm6-GBM	10.6	1	WT	non-codel	Unmethylated	Gain chr 7 &amp; loss chr 10	No chr 19/20 gain	WT
TCGA.06.0139	NTRS High	0.937366	GBM	IV	Glioblastoma, IDH-wildtype	NA	11.9	1	WT	NA	Unmethylated	NA	NA	NA
TCGA.06.0645	NTRS High	0.937539	GBM	IV	Glioblastoma, IDH-wildtype	NA	5.8	1	WT	non-codel	NA	Gain chr 7 &amp; loss chr 10	Gain chr 19/20	WT
TCGA.HT.7860	NTRS High	0.939686	Astrocytoma	III	Anaplastic astrocytoma, IDH-wildtype	Classic-like	0.5	0	WT	non-codel	Methylated	Gain chr 7 &amp; loss chr 10	Gain chr 19/20	WT
TCGA.12.1597	NTRS High	0.957435	GBM	IV	Glioblastoma, IDH-wildtype	Classic-like	22.2	1	WT	NA	Unmethylated	NA	NA	WT
TCGA.12.3652	NTRS High	0.957457	GBM	IV	Glioblastoma, IDH-wildtype	Classic-like	34.9	1	WT	non-codel	Unmethylated	No combined CNA	Gain chr 19/20	WT
TCGA.76.4927	NTRS High	0.959678	GBM	IV	Glioblastoma, IDH-wildtype	Classic-like	17.6	1	WT	NA	Unmethylated	NA	NA	WT
TCGA.06.5410	NTRS High	0.960581	GBM	IV	Glioblastoma, IDH-wildtype	LGm6-GBM	3.5	1	WT	non-codel	Methylated	No combined CNA	No chr 19/20 gain	WT
TCGA.06.0174	NTRS High	0.961126	GBM	IV	Glioblastoma, IDH-wildtype	NA	3.2	1	WT	non-codel	NA	Gain chr 7 &amp; loss chr 10	No chr 19/20 gain	WT
TCGA.76.4926	NTRS High	0.961854	GBM	IV	Glioblastoma, IDH-wildtype	Mesenchymal-like	4.5	1	WT	non-codel	Unmethylated	Gain chr 7 &amp; loss chr 10	No chr 19/20 gain	WT
TCGA.HT.A5RA	NTRS High	0.962514	Astrocytoma	III	Anaplastic astrocytoma, IDH-wildtype	Mesenchymal-like	27.4	0	WT	non-codel	Unmethylated	No combined CNA	No chr 19/20 gain	WT
TCGA.28.5207	NTRS High	0.965329	GBM	IV	Glioblastoma, IDH-wildtype	Mesenchymal-like	11.3	1	WT	non-codel	Unmethylated	Gain chr 7 &amp; loss chr 10	No chr 19/20 gain	WT
TCGA.06.5418	NTRS High	0.967531	GBM	IV	Glioblastoma, IDH-wildtype	Mesenchymal-like	2.7	1	WT	non-codel	Unmethylated	Gain chr 7 &amp; loss chr 10	No chr 19/20 gain	WT
TCGA.HT.A61C	NTRS High	0.967829	Oligodendroglioma	III	Anaplastic oligodendroglioma, NOS	Mesenchymal-like	17.6	1	WT	non-codel	Unmethylated	Gain chr 7 &amp; loss chr 10	No chr 19/20 gain	WT
TCGA.06.2565	NTRS High	0.96856	GBM	IV	Glioblastoma, IDH-wildtype	Classic-like	16.6	1	WT	non-codel	Methylated	No combined CNA	Gain chr 19/20	WT
TCGA.27.1837	NTRS High	0.972362	GBM	IV	Glioblastoma, IDH-wildtype	Mesenchymal-like	14	1	WT	non-codel	Methylated	No combined CNA	No chr 19/20 gain	WT
TCGA.06.0210	NTRS High	0.985082	GBM	IV	Glioblastoma, IDH-wildtype	NA	7.4	1	WT	non-codel	NA	Gain chr 7 &amp; loss chr 10	No chr 19/20 gain	WT
TCGA.76.4925	NTRS High	0.99046	GBM	IV	Glioblastoma, IDH-wildtype	Classic-like	4.8	1	WT	non-codel	Methylated	Gain chr 7 &amp; loss chr 10	No chr 19/20 gain	WT
TCGA.28.5220	NTRS High	0.990495	GBM	IV	Glioblastoma, IDH-wildtype	Mesenchymal-like	10.5	0	WT	non-codel	Unmethylated	Gain chr 7 &amp; loss chr 10	No chr 19/20 gain	WT
TCGA.06.5414	NTRS High	0.999913	GBM	IV	Glioblastoma, IDH-wildtype	Classic-like	9	0	WT	non-codel	Unmethylated	Gain chr 7 &amp; loss chr 10	Gain chr 19/20	WT
TCGA.06.0878	NTRS High	1.00073	GBM	IV	Glioblastoma, IDH-wildtype	Mesenchymal-like	7.2	0	WT	non-codel	Unmethylated	Gain chr 7 &amp; loss chr 10	No chr 19/20 gain	WT
TCGA.76.4931	NTRS High	1.00136	GBM	IV	Glioblastoma, IDH-wildtype	Mesenchymal-like	9.2	1	WT	non-codel	Unmethylated	Gain chr 7 &amp; loss chr 10	No chr 19/20 gain	WT
TCGA.76.4928	NTRS High	1.00312	GBM	IV	Glioblastoma, IDH-wildtype	Mesenchymal-like	3.1	1	WT	non-codel	Methylated	Gain chr 7 &amp; loss chr 10	No chr 19/20 gain	WT
TCGA.14.0790	NTRS High	1.00329	GBM	IV	Glioblastoma, IDH-wildtype	Classic-like	13.8	1	WT	non-codel	Methylated	Gain chr 7 &amp; loss chr 10	No chr 19/20 gain	WT
TCGA.32.5222	NTRS High	1.00771	GBM	IV	Glioblastoma, IDH-wildtype	Classic-like	19.2	1	WT	non-codel	Methylated	Gain chr 7 &amp; loss chr 10	Gain chr 19/20	WT
TCGA.41.3915	NTRS High	1.00851	GBM	IV	Glioblastoma, IDH-wildtype	Mesenchymal-like	11.8	1	WT	non-codel	Methylated	Gain chr 7 &amp; loss chr 10	No chr 19/20 gain	WT
TCGA.27.1832	NTRS High	1.01161	GBM	IV	Glioblastoma, IDH-wildtype	Mesenchymal-like	9.9	1	WT	non-codel	Unmethylated	Gain chr 7 &amp; loss chr 10	No chr 19/20 gain	WT
TCGA.06.0649	NTRS High	1.01709	GBM	IV	Glioblastoma, IDH-wildtype	NA	2.1	1	WT	non-codel	NA	Gain chr 7 &amp; loss chr 10	No chr 19/20 gain	WT
TCGA.02.2485	NTRS High	1.02111	GBM	IV	Glioblastoma, IDH-wildtype	Classic-like	15.4	0	WT	non-codel	Unmethylated	Gain chr 7 &amp; loss chr 10	No chr 19/20 gain	WT
TCGA.06.2563	NTRS High	1.0253	GBM	IV	Glioblastoma, IDH-wildtype	Classic-like	30.6	0	WT	non-codel	Methylated	Gain chr 7 &amp; loss chr 10	Gain chr 19/20	WT
TCGA.32.2638	NTRS High	1.02641	GBM	IV	Glioblastoma, IDH-wildtype	Classic-like	25.2	1	WT	non-codel	Methylated	Gain chr 7 &amp; loss chr 10	Gain chr 19/20	WT
TCGA.32.2632	NTRS High	1.02819	GBM	IV	Glioblastoma, IDH-wildtype	Mesenchymal-like	8.8	1	WT	non-codel	Unmethylated	No combined CNA	No chr 19/20 gain	WT
TCGA.06.0168	NTRS High	1.03939	GBM	IV	Glioblastoma, IDH-wildtype	NA	19.7	1	WT	non-codel	NA	Gain chr 7 &amp; loss chr 10	No chr 19/20 gain	WT
TCGA.06.0747	NTRS High	1.0411	GBM	IV	Glioblastoma, IDH-wildtype	NA	2.7	1	WT	non-codel	NA	No combined CNA	No chr 19/20 gain	WT
TCGA.DU.6406	NTRS High	1.04425	Oligoastrocytoma	III	Anaplastic astrocytoma, IDH-wildtype	Classic-like	16.8	1	WT	non-codel	Unmethylated	Gain chr 7 &amp; loss chr 10	Gain chr 19/20	WT
TCGA.06.5412	NTRS High	1.04664	GBM	IV	Glioblastoma, IDH-wildtype	Mesenchymal-like	4.5	1	WT	non-codel	Methylated	No combined CNA	No chr 19/20 gain	WT
TCGA.76.4932	NTRS High	1.04921	GBM	IV	Glioblastoma, IDH-wildtype	Classic-like	47.9	1	WT	NA	Methylated	NA	NA	WT
TCGA.06.0171	NTRS High	1.05849	GBM	IV	Glioblastoma, IDH-wildtype	NA	13.1	1	WT	NA	NA	NA	NA	NA
TCGA.27.2524	NTRS High	1.06472	GBM	IV	Glioblastoma, IDH-wildtype	Mesenchymal-like	7.6	1	WT	non-codel	Unmethylated	Gain chr 7 &amp; loss chr 10	No chr 19/20 gain	WT
TCGA.32.4213	NTRS High	1.07453	GBM	IV	Glioblastoma, IDH-wildtype	Mesenchymal-like	19.9	0	WT	non-codel	Methylated	No combined CNA	No chr 19/20 gain	WT
TCGA.06.0125	NTRS High	1.07728	GBM	IV	Glioblastoma, IDH-wildtype	Classic-like	47.6	1	WT	non-codel	Methylated	No combined CNA	Gain chr 19/20	WT
TCGA.06.0646	NTRS High	1.08089	GBM	IV	Glioblastoma, IDH-wildtype	NA	5.8	1	WT	non-codel	NA	Gain chr 7 &amp; loss chr 10	No chr 19/20 gain	WT
TCGA.DU.A7TD	NTRS High	1.08775	Oligoastrocytoma	III	Anaplastic astrocytoma, IDH-wildtype	Mesenchymal-like	7.5	1	WT	non-codel	Unmethylated	Gain chr 7 &amp; loss chr 10	No chr 19/20 gain	WT
TCGA.26.5136	NTRS High	1.08893	GBM	IV	Glioblastoma, IDH-wildtype	Mesenchymal-like	19	1	WT	non-codel	Methylated	Gain chr 7 &amp; loss chr 10	No chr 19/20 gain	WT
TCGA.06.0686	NTRS High	1.09551	GBM	IV	Glioblastoma, IDH-wildtype	NA	14.2	1	WT	non-codel	NA	Gain chr 7 &amp; loss chr 10	No chr 19/20 gain	WT
TCGA.06.0211	NTRS High	1.10332	GBM	IV	Glioblastoma, IDH-wildtype	NA	11.8	1	WT	non-codel	NA	Gain chr 7 &amp; loss chr 10	Gain chr 19/20	WT
TCGA.14.0789	NTRS High	1.10919	GBM	IV	Glioblastoma, IDH-wildtype	Classic-like	11.2	1	WT	non-codel	Methylated	Gain chr 7 &amp; loss chr 10	No chr 19/20 gain	WT
TCGA.06.2557	NTRS High	1.11479	GBM	IV	Glioblastoma, IDH-wildtype	Classic-like	1.1	1	WT	non-codel	Unmethylated	No combined CNA	No chr 19/20 gain	WT
TCGA.06.0130	NTRS High	1.11658	GBM	IV	Glioblastoma, IDH-wildtype	Mesenchymal-like	12.9	1	WT	non-codel	Unmethylated	No combined CNA	No chr 19/20 gain	WT
TCGA.06.2559	NTRS High	1.11717	GBM	IV	Glioblastoma, IDH-wildtype	Mesenchymal-like	4.9	1	WT	non-codel	Methylated	No combined CNA	No chr 19/20 gain	WT
TCGA.16.1045	NTRS High	1.12319	GBM	IV	Glioblastoma, IDH-wildtype	Mesenchymal-like	29	1	WT	non-codel	Methylated	Gain chr 7 &amp; loss chr 10	No chr 19/20 gain	WT
TCGA.12.5295	NTRS High	1.12431	GBM	IV	Glioblastoma, IDH-wildtype	Classic-like	14.9	1	WT	non-codel	Methylated	Gain chr 7 &amp; loss chr 10	No chr 19/20 gain	WT
TCGA.12.0616	NTRS High	1.12638	GBM	IV	Glioblastoma, IDH-wildtype	NA	14.7	1	WT	non-codel	NA	No combined CNA	No chr 19/20 gain	WT
TCGA.14.1823	NTRS High	1.13055	GBM	IV	Glioblastoma, IDH-wildtype	Classic-like	17.9	1	WT	non-codel	Methylated	Gain chr 7 &amp; loss chr 10	Gain chr 19/20	WT
TCGA.06.5859	NTRS High	1.13202	GBM	IV	Glioblastoma, IDH-wildtype	Classic-like	4.6	0	WT	non-codel	Unmethylated	Gain chr 7 &amp; loss chr 10	No chr 19/20 gain	WT
TCGA.28.1753	NTRS High	1.14251	GBM	IV	Glioblastoma, IDH-wildtype	Mesenchymal-like	1.2	0	WT	non-codel	Unmethylated	Gain chr 7 &amp; loss chr 10	No chr 19/20 gain	WT
TCGA.27.1831	NTRS High	1.14527	GBM	IV	Glioblastoma, IDH-wildtype	Mesenchymal-like	16.6	1	WT	non-codel	Unmethylated	Gain chr 7 &amp; loss chr 10	No chr 19/20 gain	WT
TCGA.06.0745	NTRS High	1.15007	GBM	IV	Glioblastoma, IDH-wildtype	NA	7.9	1	WT	non-codel	NA	Gain chr 7 &amp; loss chr 10	No chr 19/20 gain	WT
TCGA.28.2513	NTRS High	1.15813	GBM	IV	Glioblastoma, IDH-wildtype	Mesenchymal-like	7.3	0	WT	non-codel	Unmethylated	Gain chr 7 &amp; loss chr 10	No chr 19/20 gain	WT
TCGA.26.5132	NTRS High	1.17894	GBM	IV	Glioblastoma, IDH-wildtype	Classic-like	9.4	0	WT	non-codel	Methylated	Gain chr 7 &amp; loss chr 10	No chr 19/20 gain	WT
TCGA.06.0644	NTRS High	1.17943	GBM	IV	Glioblastoma, IDH-wildtype	NA	12.6	1	WT	non-codel	NA	Gain chr 7 &amp; loss chr 10	No chr 19/20 gain	WT
TCGA.12.5299	NTRS High	1.19151	GBM	IV	Glioblastoma, IDH-wildtype	Mesenchymal-like	3.2	1	WT	non-codel	Unmethylated	Gain chr 7 &amp; loss chr 10	No chr 19/20 gain	WT
TCGA.06.0190	NTRS High	1.19439	GBM	IV	Glioblastoma, IDH-wildtype	NA	10.4	1	WT	non-codel	NA	Gain chr 7 &amp; loss chr 10	No chr 19/20 gain	WT
TCGA.28.5208	NTRS High	1.19525	GBM	IV	Glioblastoma, IDH-wildtype	Classic-like	17.9	1	WT	non-codel	Methylated	No combined CNA	No chr 19/20 gain	WT
TCGA.KT.A7W1	NTRS High	1.19988	Astrocytoma	III	Anaplastic astrocytoma, IDH-wildtype	Classic-like	14.4	0	WT	non-codel	Methylated	Gain chr 7 &amp; loss chr 10	No chr 19/20 gain	WT
TCGA.14.1402	NTRS High	1.21288	GBM	IV	Glioblastoma, NOS	NA	32	1	NA	NA	Methylated	NA	NA	NA
TCGA.06.0187	NTRS High	1.23895	GBM	IV	Glioblastoma, IDH-wildtype	NA	27.2	1	WT	non-codel	NA	No combined CNA	No chr 19/20 gain	NA
TCGA.19.1787	NTRS High	1.2655	GBM	IV	Glioblastoma, NOS	NA	12.7	1	NA	non-codel	Methylated	Gain chr 7 &amp; loss chr 10	No chr 19/20 gain	NA
TCGA.28.1747	NTRS High	1.26992	GBM	IV	Glioblastoma, IDH-wildtype	Mesenchymal-like	2.5	1	WT	non-codel	Methylated	No combined CNA	No chr 19/20 gain	WT
TCGA.28.5209	NTRS High	1.28154	GBM	IV	Glioblastoma, IDH-wildtype	Classic-like	2.5	0	WT	non-codel	Methylated	Gain chr 7 &amp; loss chr 10	No chr 19/20 gain	WT
TCGA.14.1034	NTRS High	1.29139	GBM	IV	Glioblastoma, IDH-wildtype	Classic-like	15.9	1	WT	non-codel	Methylated	Gain chr 7 &amp; loss chr 10	No chr 19/20 gain	WT
TCGA.12.3653	NTRS High	1.29911	GBM	IV	Glioblastoma, IDH-wildtype	Mesenchymal-like	14.5	1	WT	non-codel	Unmethylated	Gain chr 7 &amp; loss chr 10	No chr 19/20 gain	WT
TCGA.06.5408	NTRS High	1.33376	GBM	IV	Glioblastoma, IDH-wildtype	Mesenchymal-like	11.7	1	WT	non-codel	Unmethylated	Gain chr 7 &amp; loss chr 10	No chr 19/20 gain	WT
TCGA.02.2486	NTRS High	1.342	GBM	IV	Glioblastoma, IDH-wildtype	Classic-like	20.3	1	WT	non-codel	Unmethylated	Gain chr 7 &amp; loss chr 10	No chr 19/20 gain	WT
TCGA.06.5413	NTRS High	1.35765	GBM	IV	Glioblastoma, IDH-wildtype	Classic-like	8.8	0	WT	non-codel	Unmethylated	Gain chr 7 &amp; loss chr 10	No chr 19/20 gain	WT
TCGA.14.0817	NTRS High	1.36679	GBM	IV	Glioblastoma, IDH-wildtype	Classic-like	5.4	1	WT	non-codel	Unmethylated	Gain chr 7 &amp; loss chr 10	No chr 19/20 gain	WT
TCGA.14.1829	NTRS High	1.3791	GBM	IV	Glioblastoma, IDH-wildtype	Mesenchymal-like	7.2	0	WT	non-codel	Unmethylated	Gain chr 7 &amp; loss chr 10	No chr 19/20 gain	WT
TCGA.12.3650	NTRS High	1.4126	GBM	IV	Glioblastoma, IDH-wildtype	Classic-like	10.9	1	WT	non-codel	Unmethylated	Gain chr 7 &amp; loss chr 10	No chr 19/20 gain	WT
TCGA.12.0619	NTRS High	1.42469	GBM	IV	Glioblastoma, IDH-wildtype	NA	34.9	1	WT	non-codel	NA	Gain chr 7 &amp; loss chr 10	No chr 19/20 gain	WT
TCGA.E1.A7YN	NTRS High	1.44487	Astrocytoma	III	Anaplastic astrocytoma, IDH-wildtype	Mesenchymal-like	23.9	1	WT	non-codel	Methylated	Gain chr 7 &amp; loss chr 10	No chr 19/20 gain	WT
TCGA.28.5213	NTRS High	1.44801	GBM	IV	Glioblastoma, IDH-wildtype	Mesenchymal-like	31.3	0	WT	non-codel	Unmethylated	Gain chr 7 &amp; loss chr 10	No chr 19/20 gain	WT
TCGA.06.2567	NTRS High	1.49309	GBM	IV	Glioblastoma, IDH-wildtype	Mesenchymal-like	4.4	1	WT	non-codel	Methylated	Gain chr 7 &amp; loss chr 10	No chr 19/20 gain	WT
TCGA.06.0156	NTRS High	1.50022	GBM	IV	Glioblastoma, IDH-wildtype	NA	5.8	1	WT	NA	NA	NA	NA	NA
TCGA.14.0871	NTRS High	1.53805	GBM	IV	Glioblastoma, IDH-wildtype	NA	28.9	1	WT	NA	Unmethylated	NA	NA	NA
TCGA.28.5204	NTRS High	1.85491	GBM	IV	Glioblastoma, IDH-wildtype	Classic-like	14.9	1	WT	non-codel	Unmethylated	Gain chr 7 &amp; loss chr 10	No chr 19/20 gain	WT
