# Supplementary material for: A nuclear transport-related gene signature combined with IDH mutation and 1p/19q codeletion better predicts the prognosis of glioma patients
Source: BMC Cancer. 2020 Nov 9;20:1072. doi: 10.1186/s12885-020-07552-3 (PMC7654069; doi:10.1186/s12885-020-07552-3)
Supplement: Supplementary file 7 — Additional file 7: Supplemental Table 3. Clinicopathological characteristics and NTRS groups of the validation cohort (n = 668). [file 12885_2020_7552_MOESM7_ESM.xlsx]

## Sheet: CGGA
Supplemental table 3. Clinicopathological characteristics and NTRS groups of the validation cohort (n=668)
CGGA_ID	NT Risk.Score	NTRS group	Histology	Integrated diagonosis	Grade	OS	Censor	IDH_mutation_status	1p19q_codeletion_status
CGGA_2079	-2.7937	NTRS Low	Oligodendroglioma	Anaplastic oligodendroglioma, IDH-mutant and 1p/19q-codeleted	WHO III	1.56986	0	Mutant	Codel
CGGA_420	-2.78891	NTRS Low	Oligodendroglioma	Anaplastic oligodendroglioma, IDH-mutant and 1p/19q-codeleted	WHO III	9.6274	0	Mutant	Codel
CGGA_P500	-2.66716	NTRS Low	Oligodendroglioma	Oligodendroglioma, IDH-mutant and 1p/19q-codeleted	WHO II	1.55342	0	Mutant	Codel
CGGA_1158	-2.49891	NTRS Low	Oligoastrocytoma	Oligodendroglioma, IDH-mutant and 1p/19q-codeleted	WHO II	7.66849	0	Mutant	Codel
CGGA_1087	-2.44212	NTRS Low	Oligoastrocytoma	Oligodendroglioma, IDH-mutant and 1p/19q-codeleted	WHO II	1.92055	0	Mutant	Codel
CGGA_1204	-2.42986	NTRS Low	Oligodendroglioma	Oligodendroglioma, IDH-mutant and 1p/19q-codeleted	WHO II	7.30959	0	Mutant	Codel
CGGA_P446	-2.36785	NTRS Low	Oligodendroglioma	Anaplastic oligodendroglioma, IDH-mutant and 1p/19q-codeleted	WHO III	1.76986	0	Mutant	Codel
CGGA_P468	-2.2461	NTRS Low	Oligodendroglioma	Anaplastic oligodendroglioma, IDH-mutant and 1p/19q-codeleted	WHO III	1.67397	0	Mutant	Codel
CGGA_1311	-2.20465	NTRS Low	Oligoastrocytoma	Anaplastic oligodendroglioma, IDH-mutant and 1p/19q-codeleted	WHO III	2.9589	1	Mutant	Codel
CGGA_1065	-2.12109	NTRS Low	Oligoastrocytoma	Oligodendroglioma, IDH-mutant and 1p/19q-codeleted	WHO II	8.28219	0	Mutant	Codel
CGGA_888	-2.08561	NTRS Low	Oligodendroglioma	Anaplastic oligodendroglioma, IDH-mutant and 1p/19q-codeleted	WHO III	1.83288	1	Mutant	Codel
CGGA_1786	-2.05542	NTRS Low	Oligodendroglioma	Anaplastic oligodendroglioma, IDH-mutant and 1p/19q-codeleted	WHO III	3.93699	0	Mutant	Codel
CGGA_1003	-2.0118	NTRS Low	Oligoastrocytoma	Oligodendroglioma, IDH-mutant and 1p/19q-codeleted	WHO II	9.39178	0	Mutant	Codel
CGGA_1131	-2.00326	NTRS Low	Oligoastrocytoma	Anaplastic astrocytoma, IDH-mutant	WHO III	7.8411	0	Mutant	Non-codel
CGGA_1426	-1.98373	NTRS Low	Glioblastoma	Glioblastoma, IDH-wildtype	WHO IV	0.364384	1	Wildtype	Non-codel
CGGA_1463	-1.88452	NTRS Low	Oligodendroglioma	Oligodendroglioma, IDH-mutant and 1p/19q-codeleted	WHO II	6.16986	0	Mutant	Codel
CGGA_P156	-1.8455	NTRS Low	Oligodendroglioma	Oligodendroglioma, IDH-mutant and 1p/19q-codeleted	WHO II	3.08493	0	Mutant	Codel
CGGA_P306	-1.81867	NTRS Low	Oligodendroglioma	Oligodendroglioma, IDH-mutant and 1p/19q-codeleted	WHO II	2.45205	0	Mutant	Codel
CGGA_P86	-1.81183	NTRS Low	Oligodendroglioma	Oligodendroglioma, IDH-mutant and 1p/19q-codeleted	WHO II	3.63288	0	Mutant	Codel
CGGA_P437	-1.77935	NTRS Low	Oligodendroglioma	Anaplastic oligodendroglioma, IDH-mutant and 1p/19q-codeleted	WHO III	1.8137	0	Mutant	Codel
CGGA_2013	-1.75583	NTRS Low	Astrocytoma	Oligodendroglioma, IDH-mutant and 1p/19q-codeleted	WHO II	0.380822	1	Mutant	Codel
CGGA_D50	-1.75559	NTRS Low	Oligoastrocytoma	Oligodendroglioma, IDH-mutant and 1p/19q-codeleted	WHO II	2.14247	1	Mutant	Codel
CGGA_1645	-1.71905	NTRS Low	Astrocytoma	Anaplastic astrocytoma, IDH-mutant	WHO III	5.08767	0	Mutant	Non-codel
CGGA_1239	-1.69889	NTRS Low	Oligodendroglioma	Oligodendroglioma, IDH-mutant and 1p/19q-codeleted	WHO II	7.14795	0	Mutant	Codel
CGGA_1524	-1.67456	NTRS Low	Oligoastrocytoma	Anaplastic oligodendroglioma, IDH-mutant and 1p/19q-codeleted	WHO III	2.75068	1	Mutant	Codel
CGGA_1850	-1.66294	NTRS Low	Oligoastrocytoma	Diffuse astrocytoma, IDH-mutant	WHO II	2.05479	0	Mutant	Non-codel
CGGA_P122	-1.63659	NTRS Low	Oligoastrocytoma	Oligodendroglioma, IDH-mutant and 1p/19q-codeleted	WHO II	3.49041	0	Mutant	Codel
CGGA_1526	-1.57266	NTRS Low	Oligoastrocytoma	Anaplastic oligodendroglioma, IDH-mutant and 1p/19q-codeleted	WHO III	5.8137	0	Mutant	Codel
CGGA_1496	-1.55905	NTRS Low	Glioblastoma	Glioblastoma, IDH-mutant	WHO IV	0.90411	1	Mutant	Codel
CGGA_1398	-1.54224	NTRS Low	Oligoastrocytoma	Anaplastic astrocytoma, IDH-mutant	WHO III	1.51781	1	Mutant	Non-codel
CGGA_1335	-1.53821	NTRS Low	Oligodendroglioma	Oligodendroglioma, IDH-mutant and 1p/19q-codeleted	WHO II	6.71507	0	Mutant	Codel
CGGA_P183	-1.50314	NTRS Low	Oligodendroglioma	Anaplastic oligodendroglioma, IDH-mutant and 1p/19q-codeleted	WHO III	3.15068	0	Mutant	Codel
CGGA_1516	-1.49809	NTRS Low	Oligoastrocytoma	Oligodendroglioma, IDH-mutant and 1p/19q-codeleted	WHO II	5.89041	0	Mutant	Codel
CGGA_P131	-1.48959	NTRS Low	Oligoastrocytoma	Anaplastic oligodendroglioma, IDH-mutant and 1p/19q-codeleted	WHO III	3.37808	0	Mutant	Codel
CGGA_1429	-1.48339	NTRS Low	Glioblastoma	Glioblastoma, IDH-mutant	WHO IV	6.31233	0	Mutant	Codel
CGGA_320	-1.48076	NTRS Low	Oligoastrocytoma	Oligodendroglioma, IDH-mutant and 1p/19q-codeleted	WHO II	8.23288	1	Mutant	Codel
CGGA_1592	-1.4687	NTRS Low	Oligoastrocytoma	Anaplastic oligodendroglioma, IDH-mutant and 1p/19q-codeleted	WHO III	4.35068	1	Mutant	Codel
CGGA_1264	-1.44228	NTRS Low	Oligodendroglioma	Anaplastic oligodendroglioma, IDH-mutant and 1p/19q-codeleted	WHO III	6.96164	0	Mutant	Codel
CGGA_P520	-1.43464	NTRS Low	Oligodendroglioma	Anaplastic oligodendroglioma, IDH-mutant and 1p/19q-codeleted	WHO III	1.4274	0	Mutant	Codel
CGGA_1269	-1.43197	NTRS Low	Oligodendroglioma	Anaplastic oligodendroglioma, IDH-mutant and 1p/19q-codeleted	WHO III	6.94521	0	Mutant	Codel
CGGA_1211	-1.41406	NTRS Low	Oligoastrocytoma	Oligodendroglioma, IDH-mutant and 1p/19q-codeleted	WHO II	7.27123	0	Mutant	Codel
CGGA_482	-1.3954	NTRS Low	Oligoastrocytoma	Oligodendroglioma, IDH-mutant and 1p/19q-codeleted	WHO II	6.87945	1	Mutant	Codel
CGGA_1339	-1.389	NTRS Low	Oligodendroglioma	Oligodendroglioma, IDH-mutant and 1p/19q-codeleted	WHO II	6.69589	0	Mutant	Codel
CGGA_42	-1.38815	NTRS Low	Astrocytoma	Oligodendroglioma, IDH-mutant and 1p/19q-codeleted	WHO II	7.7589	1	Mutant	Codel
CGGA_P596	-1.3826	NTRS Low	Glioblastoma	Glioblastoma, IDH-mutant	WHO IV	1.12603	0	Mutant	Codel
CGGA_P176	-1.38223	NTRS Low	Oligoastrocytoma	Oligodendroglioma, IDH-mutant and 1p/19q-codeleted	WHO II	2.20274	0	Mutant	Codel
CGGA_P111	-1.37737	NTRS Low	Oligoastrocytoma	Oligodendroglioma, IDH-mutant and 1p/19q-codeleted	WHO II	3.47945	0	Mutant	Codel
CGGA_1863	-1.37705	NTRS Low	Oligoastrocytoma	Anaplastic oligodendroglioma, IDH-mutant and 1p/19q-codeleted	WHO III	3.32603	0	Mutant	Codel
CGGA_1417	-1.37567	NTRS Low	Oligoastrocytoma	Anaplastic oligodendroglioma, IDH-mutant and 1p/19q-codeleted	WHO III	6.38904	0	Mutant	Codel
CGGA_P103	-1.35346	NTRS Low	Oligoastrocytoma	Oligodendroglioma, IDH-mutant and 1p/19q-codeleted	WHO II	3.51507	0	Mutant	Codel
CGGA_2106	-1.34754	NTRS Low	Glioblastoma	Glioblastoma, IDH-mutant	WHO IV	1.3726	0	Mutant	Codel
CGGA_1458	-1.34395	NTRS Low	Oligoastrocytoma	Anaplastic oligodendroglioma, IDH-mutant and 1p/19q-codeleted	WHO III	0.347945	1	Mutant	Codel
CGGA_1377	-1.33984	NTRS Low	Oligoastrocytoma	Anaplastic astrocytoma, IDH-mutant	WHO III	6.55342	0	Mutant	Non-codel
CGGA_P279	-1.33432	NTRS Low	Oligodendroglioma	Anaplastic oligodendroglioma, IDH-mutant and 1p/19q-codeleted	WHO III	2.66301	0	Mutant	Codel
CGGA_P20	-1.30311	NTRS Low	Astrocytoma	Diffuse astrocytoma, IDH-mutant	WHO II	4.25753	0	Mutant	Non-codel
CGGA_1147	-1.28312	NTRS Low	Astrocytoma	Diffuse astrocytoma, IDH-mutant	WHO II	7.74247	0	Mutant	Non-codel
CGGA_P99	-1.27838	NTRS Low	Glioblastoma	Glioblastoma, IDH-mutant	WHO IV	1.86027	0	Mutant	Non-codel
CGGA_P298	-1.2697	NTRS Low	Oligodendroglioma	Anaplastic oligodendroglioma, IDH-mutant and 1p/19q-codeleted	WHO III	1.73699	0	Mutant	Codel
CGGA_P16	-1.26071	NTRS Low	Glioblastoma	Glioblastoma, IDH-mutant	WHO IV	1.22466	0	Mutant	Codel
CGGA_P399	-1.2483	NTRS Low	Oligoastrocytoma	Oligodendroglioma, IDH-mutant and 1p/19q-codeleted	WHO II	2.00548	0	Mutant	Codel
CGGA_1191	-1.22937	NTRS Low	Oligoastrocytoma	Anaplastic oligodendroglioma, IDH-mutant and 1p/19q-codeleted	WHO III	7.38356	0	Mutant	Codel
CGGA_1559	-1.21455	NTRS Low	Glioblastoma	Glioblastoma, IDH-mutant	WHO IV	1.65205	1	Mutant	Codel
CGGA_P270	-1.21056	NTRS Low	Astrocytoma	Diffuse astrocytoma, IDH-mutant	WHO II	0.882192	1	Mutant	Non-codel
CGGA_2081	-1.20948	NTRS Low	Oligodendroglioma	Anaplastic oligodendroglioma, IDH-mutant and 1p/19q-codeleted	WHO III	1.56438	0	Mutant	Codel
CGGA_1440	-1.20425	NTRS Low	Oligodendroglioma	Oligodendroglioma, IDH-mutant and 1p/19q-codeleted	WHO II	6.27123	0	Mutant	Codel
CGGA_336	-1.16838	NTRS Low	Oligoastrocytoma	Anaplastic oligodendroglioma, IDH-mutant and 1p/19q-codeleted	WHO III	6.98356	1	Mutant	Codel
CGGA_P13	-1.15579	NTRS Low	Oligoastrocytoma	Oligodendroglioma, IDH-mutant and 1p/19q-codeleted	WHO II	4.29863	0	Mutant	Codel
CGGA_889	-1.15376	NTRS Low	Astrocytoma	Diffuse astrocytoma, IDH-mutant	WHO II	9.89863	0	Mutant	Non-codel
CGGA_1416	-1.15266	NTRS Low	Oligodendroglioma	Anaplastic oligodendroglioma, IDH-mutant and 1p/19q-codeleted	WHO III	5.29589	1	Mutant	Codel
CGGA_1413	-1.14476	NTRS Low	Oligodendroglioma	Anaplastic oligodendroglioma, IDH-mutant and 1p/19q-codeleted	WHO III	6.40822	0	Mutant	Codel
CGGA_1720	-1.1402	NTRS Low	Oligoastrocytoma	Diffuse astrocytoma, IDH-mutant	WHO II	4.42192	0	Mutant	Non-codel
CGGA_P492	-1.13404	NTRS Low	Oligoastrocytoma	Oligodendroglioma, IDH-mutant and 1p/19q-codeleted	WHO II	1.57534	0	Mutant	Codel
CGGA_P416	-1.12969	NTRS Low	Oligodendroglioma	Anaplastic oligodendroglioma, IDH-mutant and 1p/19q-codeleted	WHO III	1.94247	0	Mutant	Codel
CGGA_194	-1.1213	NTRS Low	Oligodendroglioma	Anaplastic oligodendroglioma, IDH-mutant and 1p/19q-codeleted	WHO III	6.31233	1	Mutant	Codel
CGGA_1164	-1.11658	NTRS Low	Glioblastoma	Glioblastoma, IDH-mutant	WHO IV	2.8	1	Mutant	Codel
CGGA_799	-1.11624	NTRS Low	Oligoastrocytoma	Anaplastic oligodendroglioma, IDH-mutant and 1p/19q-codeleted	WHO III	5.11781	1	Mutant	Codel
CGGA_1552	-1.10314	NTRS Low	Oligoastrocytoma	Anaplastic oligodendroglioma, IDH-mutant and 1p/19q-codeleted	WHO III	5.62192	0	Mutant	Codel
CGGA_1425	-1.09373	NTRS Low	Glioblastoma	Glioblastoma, IDH-wildtype	WHO IV	1.75342	1	Wildtype	Codel
CGGA_1273	-1.08814	NTRS Low	Oligoastrocytoma	Anaplastic astrocytoma, IDH-mutant	WHO III	6.67945	0	Mutant	Non-codel
CGGA_1880	-1.08249	NTRS Low	Astrocytoma	Anaplastic astrocytoma, IDH-mutant	WHO III	3.2	0	Mutant	Non-codel
CGGA_1018	-1.08232	NTRS Low	Oligodendroglioma	Oligodendroglioma, IDH-mutant and 1p/19q-codeleted	WHO II	6.92329	1	Mutant	Codel
CGGA_1361	-1.07231	NTRS Low	Oligodendroglioma	Diffuse astrocytoma, IDH-mutant	WHO II	6.61918	0	Mutant	Non-codel
CGGA_1725	-1.07042	NTRS Low	Oligoastrocytoma	Anaplastic oligodendroglioma, IDH-mutant and 1p/19q-codeleted	WHO III	4.4	0	Mutant	Codel
CGGA_1560	-1.0564	NTRS Low	Glioblastoma	Glioblastoma, IDH-mutant	WHO IV	1.25753	1	Mutant	Non-codel
CGGA_P422	-1.0386	NTRS Low	Oligoastrocytoma	Oligodendroglioma, IDH-mutant and 1p/19q-codeleted	WHO II	2.00274	0	Mutant	Codel
CGGA_1055	-1.03843	NTRS Low	Astrocytoma	Anaplastic astrocytoma, IDH-mutant	WHO III	4.4137	1	Mutant	Non-codel
CGGA_1685	-1.03472	NTRS Low	Astrocytoma	Anaplastic astrocytoma, IDH-mutant	WHO III	0.616438	1	Mutant	Non-codel
CGGA_1058	-1.03298	NTRS Low	Astrocytoma	Diffuse astrocytoma, IDH-mutant	WHO II	2.72603	1	Mutant	Non-codel
CGGA_P83	-1.02985	NTRS Low	Astrocytoma	Diffuse astrocytoma, IDH-mutant	WHO II	3.64384	0	Mutant	Non-codel
CGGA_P17	-1.0296	NTRS Low	Oligoastrocytoma	Anaplastic oligodendroglioma, IDH-mutant and 1p/19q-codeleted	WHO III	4.27671	0	Mutant	Codel
CGGA_P132	-1.02337	NTRS Low	Oligoastrocytoma	Oligodendroglioma, IDH-mutant and 1p/19q-codeleted	WHO II	3.39726	0	Mutant	Codel
CGGA_288	-1.02094	NTRS Low	Oligodendroglioma	Oligodendroglioma, IDH-mutant and 1p/19q-codeleted	WHO II	2.89589	1	Mutant	Codel
CGGA_P286	-1.01469	NTRS Low	Oligoastrocytoma	Oligodendroglioma, IDH-mutant and 1p/19q-codeleted	WHO II	1.80274	0	Mutant	Codel
CGGA_1404	-1.00803	NTRS Low	Oligoastrocytoma	Anaplastic oligodendroglioma, IDH-mutant and 1p/19q-codeleted	WHO III	6.44658	0	Mutant	Codel
CGGA_P505	-0.991736	NTRS Low	Oligoastrocytoma	Diffuse astrocytoma, IDH-mutant	WHO II	1.53699	0	Mutant	Non-codel
CGGA_D28	-0.986227	NTRS Low	Astrocytoma	Anaplastic astrocytoma, IDH-mutant	WHO III	2.35616	1	Mutant	Non-codel
CGGA_P392	-0.977137	NTRS Low	Astrocytoma	Oligodendroglioma, IDH-mutant and 1p/19q-codeleted	WHO II	2.03014	0	Mutant	Codel
CGGA_P93	-0.958978	NTRS Low	Astrocytoma	Diffuse astrocytoma, IDH-mutant	WHO II	3.58904	0	Mutant	Non-codel
CGGA_P401	-0.952306	NTRS Low	Glioblastoma	Glioblastoma, IDH-mutant	WHO IV	2.1589	1	Mutant	Non-codel
CGGA_1544	-0.946811	NTRS Low	Oligoastrocytoma	Anaplastic astrocytoma, IDH-mutant	WHO III	0.569863	1	Mutant	Non-codel
CGGA_P146	-0.924373	NTRS Low	Astrocytoma	Diffuse astrocytoma, IDH-mutant	WHO II	0.942466	0	Mutant	Non-codel
CGGA_1667	-0.91841	NTRS Low	Oligodendroglioma	Anaplastic oligodendroglioma, IDH-mutant and 1p/19q-codeleted	WHO III	4.93151	0	Mutant	Codel
CGGA_1513	-0.917962	NTRS Low	Oligoastrocytoma	Anaplastic oligodendroglioma, IDH-mutant and 1p/19q-codeleted	WHO III	5.89315	0	Mutant	Codel
CGGA_P11	-0.913755	NTRS Low	Astrocytoma	Diffuse astrocytoma, IDH-mutant	WHO II	1.1863	0	Mutant	Non-codel
CGGA_883	-0.906065	NTRS Low	Astrocytoma	Diffuse astrocytoma, IDH-mutant	WHO II	2.78356	0	Mutant	Non-codel
CGGA_1121	-0.905314	NTRS Low	Oligoastrocytoma	Anaplastic astrocytoma, IDH-mutant	WHO III	7.91507	0	Mutant	Non-codel
CGGA_406	-0.900607	NTRS Low	Oligoastrocytoma	Anaplastic astrocytoma, IDH-mutant	WHO III	0.246575	1	Mutant	Non-codel
CGGA_1785	-0.898531	NTRS Low	Glioblastoma	Glioblastoma, IDH-mutant	WHO IV	0.90137	1	Mutant	Non-codel
CGGA_1735	-0.89512	NTRS Low	Glioblastoma	Glioblastoma, IDH-wildtype	WHO IV	2.2274	1	Wildtype	Non-codel
CGGA_1517	-0.891711	NTRS Low	Oligodendroglioma	Oligodendroglioma, IDH-mutant and 1p/19q-codeleted	WHO II	5.89041	0	Mutant	Codel
CGGA_P508	-0.86437	NTRS Low	Oligoastrocytoma	Anaplastic astrocytoma, IDH-mutant	WHO III	1.52055	0	Mutant	Non-codel
CGGA_P438	-0.85034	NTRS Low	Oligodendroglioma	Anaplastic oligodendroglioma, IDH-mutant and 1p/19q-codeleted	WHO III	1.8137	0	Mutant	Codel
CGGA_1562	-0.846024	NTRS Low	Oligodendroglioma	Anaplastic oligodendroglioma, IDH-mutant and 1p/19q-codeleted	WHO III	5.60274	0	Mutant	Codel
CGGA_P137	-0.844744	NTRS Low	Astrocytoma	Diffuse astrocytoma, IDH-mutant	WHO II	3.18904	0	Mutant	Non-codel
CGGA_1103	-0.836303	NTRS Low	Glioblastoma	Glioblastoma, IDH-mutant	WHO IV	1.60274	1	Mutant	Non-codel
CGGA_730	-0.836221	NTRS Low	Oligoastrocytoma	Oligodendroglioma, IDH-mutant and 1p/19q-codeleted	WHO II	5.80274	1	Mutant	Codel
CGGA_P314	-0.834353	NTRS Low	Oligodendroglioma	Anaplastic oligodendroglioma, IDH-mutant and 1p/19q-codeleted	WHO III	2.39726	0	Mutant	Codel
CGGA_1212	-0.833766	NTRS Low	Oligoastrocytoma	Anaplastic astrocytoma, IDH-mutant	WHO III	6.27945	1	Mutant	Non-codel
CGGA_1870	-0.825289	NTRS Low	Glioblastoma	Glioblastoma, IDH-mutant	WHO IV	3.22192	0	Mutant	Codel
CGGA_290	-0.823712	NTRS Low	Oligoastrocytoma	Oligodendroglioma, IDH-mutant and 1p/19q-codeleted	WHO II	12.0274	0	Mutant	Codel
CGGA_P110	-0.82155	NTRS Low	Oligodendroglioma	Anaplastic astrocytoma, IDH-wildtype	WHO III	2.19178	1	Wildtype	Non-codel
CGGA_P142	-0.814569	NTRS Low	Oligoastrocytoma	Anaplastic oligodendroglioma, IDH-mutant and 1p/19q-codeleted	WHO III	3.27397	0	Mutant	Codel
CGGA_1488	-0.806877	NTRS Low	Oligoastrocytoma	Diffuse astrocytoma, IDH-mutant	WHO II	6.04384	0	Mutant	Non-codel
CGGA_1527	-0.80663	NTRS Low	Oligoastrocytoma	Anaplastic astrocytoma, IDH-mutant	WHO III	4.69589	1	Mutant	Non-codel
CGGA_1771	-0.806572	NTRS Low	Oligoastrocytoma	Anaplastic astrocytoma, IDH-mutant	WHO III	2.92603	1	Mutant	Non-codel
CGGA_1994	-0.789369	NTRS Low	Oligodendroglioma	Anaplastic astrocytoma, IDH-mutant	WHO III	2.36164	0	Mutant	Non-codel
CGGA_1566	-0.788573	NTRS Low	Oligoastrocytoma	Anaplastic oligodendroglioma, IDH-mutant and 1p/19q-codeleted	WHO III	5.58904	0	Mutant	Codel
CGGA_1554	-0.784735	NTRS Low	Oligoastrocytoma	Anaplastic oligodendroglioma, IDH-mutant and 1p/19q-codeleted	WHO III	2.25753	1	Mutant	Codel
CGGA_1739	-0.777961	NTRS Low	Oligoastrocytoma	Anaplastic astrocytoma, IDH-mutant	WHO III	1.41096	1	Mutant	Non-codel
CGGA_P19	-0.770987	NTRS Low	Oligoastrocytoma	Diffuse astrocytoma, IDH-mutant	WHO II	4.26027	0	Mutant	Non-codel
CGGA_1389	-0.765961	NTRS Low	Oligoastrocytoma	Anaplastic oligodendroglioma, IDH-mutant and 1p/19q-codeleted	WHO III	4.5726	1	Mutant	Codel
CGGA_1132	-0.764337	NTRS Low	Oligoastrocytoma	Anaplastic oligodendroglioma, IDH-mutant and 1p/19q-codeleted	WHO III	7.8411	0	Mutant	Codel
CGGA_P604	-0.763149	NTRS Low	Oligoastrocytoma	Anaplastic astrocytoma, IDH-wildtype	WHO III	0.717808	1	Wildtype	Non-codel
CGGA_720	-0.75792	NTRS Low	Astrocytoma	Diffuse astrocytoma, IDH-mutant	WHO II	3.44658	1	Mutant	Non-codel
CGGA_28	-0.754494	NTRS Low	Astrocytoma	Oligodendroglioma, IDH-mutant and 1p/19q-codeleted	WHO II	3.02192	1	Mutant	Codel
CGGA_1607	-0.75413	NTRS Low	Oligoastrocytoma	Oligodendroglioma, IDH-mutant and 1p/19q-codeleted	WHO II	3.65205	1	Mutant	Codel
CGGA_1723	-0.733363	NTRS Low	Oligoastrocytoma	Anaplastic oligodendroglioma, IDH-mutant and 1p/19q-codeleted	WHO III	4.4	0	Mutant	Codel
CGGA_P328	-0.730697	NTRS Low	Astrocytoma	Anaplastic astrocytoma, IDH-mutant	WHO III	1.58904	1	Mutant	Non-codel
CGGA_1643	-0.729942	NTRS Low	Glioblastoma	Glioblastoma, IDH-wildtype	WHO IV	0.465753	0	Wildtype	Non-codel
CGGA_1300	-0.729404	NTRS Low	Oligoastrocytoma	Anaplastic astrocytoma, IDH-mutant	WHO III	4.91233	1	Mutant	Non-codel
CGGA_1591	-0.727793	NTRS Low	Oligoastrocytoma	Anaplastic astrocytoma, IDH-mutant	WHO III	3.10411	1	Mutant	Non-codel
CGGA_474	-0.724905	NTRS Low	Oligodendroglioma	Anaplastic astrocytoma, IDH-wildtype	WHO III	5.5589	0	Wildtype	Non-codel
CGGA_2024	-0.717118	NTRS Low	Glioblastoma	Glioblastoma, IDH-wildtype	WHO IV	0.89863	1	Wildtype	Non-codel
CGGA_1401	-0.706988	NTRS Low	Astrocytoma	Anaplastic astrocytoma, IDH-mutant	WHO III	4.60274	1	Mutant	Non-codel
CGGA_705	-0.704364	NTRS Low	Astrocytoma	Anaplastic astrocytoma, IDH-mutant	WHO III	4.12877	1	Mutant	Non-codel
CGGA_P150	-0.702086	NTRS Low	Oligoastrocytoma	Diffuse astrocytoma, IDH-mutant	WHO II	0.956164	0	Mutant	Non-codel
CGGA_1731	-0.675649	NTRS Low	Oligoastrocytoma	Anaplastic astrocytoma, IDH-mutant	WHO III	4.3726	0	Mutant	Non-codel
CGGA_1169	-0.669914	NTRS Low	Oligoastrocytoma	Anaplastic astrocytoma, IDH-mutant	WHO III	4.83562	1	Mutant	Non-codel
CGGA_1737	-0.668348	NTRS Low	Oligodendroglioma	Anaplastic oligodendroglioma, IDH-mutant and 1p/19q-codeleted	WHO III	4.30685	0	Mutant	Codel
CGGA_634	-0.662374	NTRS Low	Oligoastrocytoma	Anaplastic astrocytoma, IDH-mutant	WHO III	7.2137	1	Mutant	Non-codel
CGGA_1286	-0.659049	NTRS Low	Oligodendroglioma	Oligodendroglioma, IDH-mutant and 1p/19q-codeleted	WHO II	6.89863	0	Mutant	Codel
CGGA_P27	-0.635643	NTRS Low	Oligoastrocytoma	Diffuse astrocytoma, IDH-mutant	WHO II	1.13151	0	Mutant	Non-codel
CGGA_P18	-0.633345	NTRS Low	Astrocytoma	Anaplastic astrocytoma, IDH-mutant	WHO III	1.06027	1	Mutant	Non-codel
CGGA_1437	-0.63016	NTRS Low	Oligoastrocytoma	Anaplastic astrocytoma, IDH-wildtype	WHO III	2.8411	1	Wildtype	Non-codel
CGGA_1902	-0.629617	NTRS Low	Oligoastrocytoma	Diffuse astrocytoma, IDH-mutant	WHO II	3.02192	0	Mutant	Non-codel
CGGA_358	-0.629481	NTRS Low	Oligoastrocytoma	Anaplastic astrocytoma, IDH-mutant	WHO III	0.334247	1	Mutant	Non-codel
CGGA_1510	-0.629414	NTRS Low	Oligoastrocytoma	Anaplastic astrocytoma, IDH-mutant	WHO III	0.742466	1	Mutant	Non-codel
CGGA_1688	-0.626496	NTRS Low	Astrocytoma	Anaplastic astrocytoma, IDH-wildtype	WHO III	0.139726	1	Wildtype	Non-codel
CGGA_1664	-0.626183	NTRS Low	Oligodendroglioma	Diffuse astrocytoma, IDH-mutant	WHO II	4.1863	1	Mutant	Non-codel
CGGA_D19	-0.62438	NTRS Low	Oligodendroglioma	Oligodendroglioma, IDH-mutant and 1p/19q-codeleted	WHO II	0.813699	1	Mutant	Codel
CGGA_1565	-0.612239	NTRS Low	Oligoastrocytoma	Anaplastic astrocytoma, IDH-mutant	WHO III	3.88219	0	Mutant	Non-codel
CGGA_652	-0.605722	NTRS Low	Astrocytoma	Anaplastic astrocytoma, IDH-mutant	WHO III	1.30411	1	Mutant	Non-codel
CGGA_1701	-0.599635	NTRS Low	Oligoastrocytoma	Anaplastic oligodendroglioma, IDH-mutant and 1p/19q-codeleted	WHO III	4.64658	0	Mutant	Codel
CGGA_P174	-0.589187	NTRS Low	Oligoastrocytoma	Oligodendroglioma, IDH-mutant and 1p/19q-codeleted	WHO II	3.06849	0	Mutant	Codel
CGGA_625	-0.585404	NTRS Low	Oligoastrocytoma	Anaplastic oligodendroglioma, IDH-mutant and 1p/19q-codeleted	WHO III	6.75342	1	Mutant	Codel
CGGA_P385	-0.579833	NTRS Low	Glioblastoma	Glioblastoma, IDH-wildtype	WHO IV	2.06575	0	Wildtype	Non-codel
CGGA_724	-0.578735	NTRS Low	Oligoastrocytoma	Diffuse astrocytoma, IDH-mutant	WHO II	10.4575	0	Mutant	Non-codel
CGGA_1178	-0.574133	NTRS Low	Oligoastrocytoma	Anaplastic astrocytoma, IDH-mutant	WHO III	1.15616	1	Mutant	Non-codel
CGGA_2002	-0.54719	NTRS Low	Astrocytoma	Diffuse astrocytoma, IDH-mutant	WHO II	1.56712	1	Mutant	Non-codel
CGGA_1518	-0.541053	NTRS Low	Oligoastrocytoma	Anaplastic astrocytoma, IDH-wildtype	WHO III	1.12603	1	Wildtype	Non-codel
CGGA_707	-0.540093	NTRS Low	Oligoastrocytoma	Oligodendroglioma, IDH-mutant and 1p/19q-codeleted	WHO II	9.03836	1	Mutant	Codel
CGGA_1606	-0.53976	NTRS Low	Oligoastrocytoma	Anaplastic astrocytoma, IDH-wildtype	WHO III	1.29041	1	Wildtype	Non-codel
CGGA_1743	-0.539136	NTRS Low	Oligoastrocytoma	Anaplastic astrocytoma, IDH-mutant	WHO III	3.72877	1	Mutant	Non-codel
CGGA_J73	-0.511868	NTRS Low	Oligodendroglioma	Anaplastic oligodendroglioma, NOS	WHO III	3.10685	1	Mutant	NA
CGGA_1618	-0.502293	NTRS Low	Oligoastrocytoma	Anaplastic astrocytoma, IDH-mutant	WHO III	5.31233	0	Mutant	Non-codel
CGGA_P98	-0.499558	NTRS Low	Oligoastrocytoma	Anaplastic astrocytoma, IDH-mutant	WHO III	0.868493	1	Mutant	Non-codel
CGGA_1235	-0.491828	NTRS Low	Oligodendroglioma	Anaplastic astrocytoma, IDH-mutant	WHO III	7.16712	0	Mutant	Non-codel
CGGA_663	-0.483877	NTRS Low	Astrocytoma	Diffuse astrocytoma, IDH-mutant	WHO II	10.6301	0	Mutant	Non-codel
CGGA_1454	-0.478348	NTRS Low	Oligoastrocytoma	Diffuse astrocytoma, IDH-wildtype	WHO II	6.23014	0	Wildtype	Non-codel
CGGA_P128	-0.466119	NTRS Low	Oligoastrocytoma	Diffuse astrocytoma, IDH-mutant	WHO II	3.35068	0	Mutant	Non-codel
CGGA_1192	-0.453313	NTRS Low	Oligoastrocytoma	Diffuse astrocytoma, IDH-mutant	WHO II	7.37808	0	Mutant	Non-codel
CGGA_882	-0.449439	NTRS Low	Oligoastrocytoma	Anaplastic astrocytoma, IDH-mutant	WHO III	2.76164	0	Mutant	Non-codel
CGGA_457	-0.446563	NTRS Low	Oligoastrocytoma	Anaplastic astrocytoma, IDH-mutant	WHO III	0.205479	1	Mutant	Non-codel
CGGA_1583	-0.444367	NTRS Low	Oligoastrocytoma	Diffuse astrocytoma,NOS	WHO II	4.4	1	NA	Non-codel
CGGA_890	-0.439873	NTRS Low	Astrocytoma	Anaplastic astrocytoma, IDH-mutant	WHO III	8.16986	1	Mutant	Non-codel
CGGA_1030	-0.438358	NTRS Low	Oligoastrocytoma	Diffuse astrocytoma, IDH-mutant	WHO II	8.9726	0	Mutant	Non-codel
CGGA_1553	-0.436245	NTRS Low	Oligoastrocytoma	Anaplastic astrocytoma, IDH-mutant	WHO III	1.47945	1	Mutant	Non-codel
CGGA_P308	-0.435407	NTRS Low	Astrocytoma	Anaplastic astrocytoma, IDH-mutant	WHO III	1.54247	1	Mutant	Non-codel
CGGA_369	-0.431071	NTRS Low	Astrocytoma	Diffuse astrocytoma, IDH-mutant	WHO II	11.7014	0	Mutant	Non-codel
CGGA_1502	-0.428431	NTRS Low	Oligoastrocytoma	Oligodendroglioma, IDH-mutant and 1p/19q-codeleted	WHO II	5.9863	0	Mutant	Codel
CGGA_1621	-0.42279	NTRS Low	Oligoastrocytoma	Diffuse astrocytoma, IDH-mutant	WHO II	5.29041	0	Mutant	Non-codel
CGGA_1776	-0.421684	NTRS Low	Glioblastoma	Glioblastoma, IDH-wildtype	WHO IV	0.709589	1	Wildtype	Non-codel
CGGA_1539	-0.414338	NTRS Low	Glioblastoma	Glioblastoma, IDH-mutant	WHO IV	5.72055	0	Mutant	Non-codel
CGGA_P337	-0.404552	NTRS Low	Oligodendroglioma	Anaplastic oligodendroglioma, IDH-mutant and 1p/19q-codeleted	WHO III	1.88767	1	Mutant	Codel
CGGA_1041	-0.397155	NTRS Low	Glioblastoma	Glioblastoma, IDH-wildtype	WHO IV	8.77808	0	Wildtype	Non-codel
CGGA_1557	-0.3959	NTRS Low	Oligoastrocytoma	Anaplastic oligodendroglioma, IDH-mutant and 1p/19q-codeleted	WHO III	5.60822	0	Mutant	Codel
CGGA_1686	-0.39463	NTRS Low	Astrocytoma	Anaplastic astrocytoma, IDH-wildtype	WHO III	2.0411	1	Wildtype	Non-codel
CGGA_1670	-0.381219	NTRS Low	Astrocytoma	Anaplastic astrocytoma, IDH-wildtype	WHO III	1	1	Wildtype	Non-codel
CGGA_1051	-0.364392	NTRS Low	Astrocytoma	Diffuse astrocytoma, IDH-wildtype	WHO II	2.29589	1	Wildtype	Codel
CGGA_P326	-0.35838	NTRS Low	Astrocytoma	Anaplastic astrocytoma, IDH-mutant	WHO III	2.33973	0	Mutant	Non-codel
CGGA_P335	-0.356495	NTRS Low	Glioblastoma	Glioblastoma, IDH-mutant	WHO IV	2.30137	0	Mutant	Codel
CGGA_1605	-0.351882	NTRS Low	Glioblastoma	Glioblastoma, IDH-wildtype	WHO IV	0.879452	1	Wildtype	Non-codel
CGGA_P280	-0.351251	NTRS Low	Glioblastoma	Glioblastoma, IDH-wildtype	WHO IV	2.68219	0	Wildtype	Non-codel
CGGA_1126	-0.347219	NTRS Low	Oligoastrocytoma	Anaplastic astrocytoma, IDH-mutant	WHO III	2.14795	1	Mutant	Non-codel
CGGA_112	-0.341953	NTRS Low	Oligoastrocytoma	Diffuse astrocytoma, IDH-mutant	WHO II	4.20274	1	Mutant	Non-codel
CGGA_1675	-0.337582	NTRS Low	Astrocytoma	Anaplastic astrocytoma, IDH-mutant	WHO III	4.86027	0	Mutant	Non-codel
CGGA_1829	-0.334695	NTRS Low	Oligoastrocytoma	Diffuse astrocytoma, IDH-wildtype	WHO II	2.19452	0	Wildtype	Non-codel
CGGA_1487	-0.332975	NTRS Low	Astrocytoma	Anaplastic astrocytoma, IDH-wildtype	WHO III	1.42466	1	Wildtype	Non-codel
CGGA_1207	-0.332894	NTRS Low	Oligoastrocytoma	Anaplastic oligoastrocytoma, NOS	WHO III	7.29041	0	NA	Codel
CGGA_1589	-0.329351	NTRS Low	Astrocytoma	Diffuse astrocytoma, IDH-wildtype	WHO II	0.936986	1	Wildtype	Non-codel
CGGA_1651	-0.321917	NTRS Low	Astrocytoma	Diffuse astrocytoma, IDH-mutant	WHO II	2.30685	1	Mutant	Non-codel
CGGA_2129	-0.321474	NTRS Low	Astrocytoma	Anaplastic astrocytoma, IDH-mutant	WHO III	1.20274	0	Mutant	Non-codel
CGGA_1718	-0.32014	NTRS Low	Astrocytoma	Anaplastic astrocytoma, IDH-mutant	WHO III	4.4274	0	Mutant	Non-codel
CGGA_1497	-0.313179	NTRS Low	Oligoastrocytoma	Anaplastic astrocytoma, IDH-mutant	WHO III	3.2274	1	Mutant	Non-codel
CGGA_1066	-0.311862	NTRS Low	Astrocytoma	Diffuse astrocytoma, IDH-mutant	WHO II	1.98082	1	Mutant	Non-codel
CGGA_1617	-0.298436	NTRS Low	Oligodendroglioma	Oligodendroglioma, NOS	WHO II	5.30137	0	NA	Codel
CGGA_P144	-0.297744	NTRS Low	Oligoastrocytoma	Anaplastic astrocytoma, IDH-mutant	WHO III	3.27671	0	Mutant	Non-codel
CGGA_1662	-0.297348	NTRS Low	Oligoastrocytoma	Oligodendroglioma, IDH-mutant and 1p/19q-codeleted	WHO II	4.09041	0	Mutant	Codel
CGGA_2053	-0.293179	NTRS Low	Glioblastoma	Glioblastoma, IDH-wildtype	WHO IV	1.75342	0	Wildtype	Codel
CGGA_P179	-0.282084	NTRS Low	Oligoastrocytoma	Diffuse astrocytoma, IDH-mutant	WHO II	2.99178	0	Mutant	Non-codel
CGGA_103	-0.276017	NTRS Low	Astrocytoma	Anaplastic astrocytoma, IDH-mutant	WHO III	3.25479	1	Mutant	Non-codel
CGGA_1528	-0.2688	NTRS Low	Oligodendroglioma	Oligodendroglioma, IDH-mutant and 1p/19q-codeleted	WHO II	5.8	0	Mutant	Codel
CGGA_1620	-0.268145	NTRS Low	Oligoastrocytoma	Anaplastic oligodendroglioma, IDH-mutant and 1p/19q-codeleted	WHO III	5.29315	0	Mutant	Codel
CGGA_1955	-0.264776	NTRS Low	Glioblastoma	Glioblastoma, NOS	WHO IV	1.25205	1	NA	Non-codel
CGGA_1356	-0.260453	NTRS Low	Oligoastrocytoma	Anaplastic astrocytoma, IDH-mutant	WHO III	2.59726	1	Mutant	Non-codel
CGGA_1477	-0.256842	NTRS Low	Oligoastrocytoma	Diffuse astrocytoma,NOS	WHO II	3.27123	1	NA	Non-codel
CGGA_1769	-0.242343	NTRS Low	Glioblastoma	Glioblastoma, IDH-wildtype	WHO IV	4.03836	0	Wildtype	Non-codel
CGGA_1156	-0.242222	NTRS Low	Oligoastrocytoma	Diffuse astrocytoma, IDH-mutant	WHO II	7.68493	0	Mutant	Non-codel
CGGA_721	-0.238926	NTRS Low	Oligoastrocytoma	Diffuse astrocytoma, IDH-mutant	WHO II	6.99178	1	Mutant	Non-codel
CGGA_1673	-0.235944	NTRS Low	Oligoastrocytoma	Diffuse astrocytoma, IDH-mutant	WHO II	4.87945	0	Mutant	Non-codel
CGGA_1529	-0.234983	NTRS Low	Glioblastoma	Glioblastoma, IDH-wildtype	WHO IV	1.59726	1	Wildtype	Non-codel
CGGA_P145	-0.233135	NTRS Low	Oligoastrocytoma	Diffuse astrocytoma, IDH-mutant	WHO II	0.843836	1	Mutant	Non-codel
CGGA_901	-0.227719	NTRS Low	Oligoastrocytoma	Anaplastic astrocytoma, IDH-mutant	WHO III	2.54521	1	Mutant	Non-codel
CGGA_1017	-0.223962	NTRS Low	Glioblastoma	Glioblastoma, IDH-wildtype	WHO IV	2.10411	1	Wildtype	Non-codel
CGGA_139	-0.222439	NTRS Low	Glioblastoma	Glioblastoma, IDH-mutant	WHO IV	1.90137	1	Mutant	Non-codel
CGGA_P568	-0.222074	NTRS Low	Oligoastrocytoma	Anaplastic oligodendroglioma, IDH-mutant and 1p/19q-codeleted	WHO III	0.59726	1	Mutant	Codel
CGGA_P106	-0.218838	NTRS Low	Glioblastoma	Glioblastoma, IDH-wildtype	WHO IV	0.194521	1	Wildtype	Non-codel
CGGA_1669	-0.216368	NTRS Low	Oligoastrocytoma	Anaplastic astrocytoma, IDH-wildtype	WHO III	0.380822	1	Wildtype	Non-codel
CGGA_P155	-0.215084	NTRS Low	Astrocytoma	Diffuse astrocytoma, IDH-wildtype	WHO II	3.07123	0	Wildtype	Non-codel
CGGA_1809	-0.207769	NTRS Low	Oligodendroglioma	Anaplastic astrocytoma, IDH-wildtype	WHO III	0.939726	1	Wildtype	Non-codel
CGGA_P501	-0.206774	NTRS Low	Oligoastrocytoma	Diffuse astrocytoma, IDH-mutant	WHO II	1.54247	0	Mutant	Non-codel
CGGA_1715	-0.204978	NTRS Low	Oligodendroglioma	Diffuse astrocytoma, IDH-wildtype	WHO II	4.52877	0	Wildtype	Non-codel
CGGA_1819	-0.197471	NTRS Low	Glioblastoma	Glioblastoma, IDH-wildtype	WHO IV	3.62466	0	Wildtype	Non-codel
CGGA_1144	-0.18718	NTRS Low	Astrocytoma	Anaplastic astrocytoma, IDH-wildtype	WHO III	6.86301	0	Wildtype	Non-codel
CGGA_1854	-0.185163	NTRS Low	Astrocytoma	Anaplastic astrocytoma, IDH-mutant	WHO III	3.4137	0	Mutant	Non-codel
CGGA_P147	-0.184912	NTRS Low	Oligoastrocytoma	Diffuse astrocytoma, IDH-mutant	WHO II	2.36438	1	Mutant	Non-codel
CGGA_1362	-0.176871	NTRS Low	Astrocytoma	Anaplastic astrocytoma, IDH-wildtype	WHO III	6.61918	0	Wildtype	Non-codel
CGGA_1390	-0.175112	NTRS Low	Oligoastrocytoma	Anaplastic astrocytoma, IDH-mutant	WHO III	5.61644	0	Mutant	Non-codel
CGGA_P633	-0.169934	NTRS Low	Oligoastrocytoma	Anaplastic astrocytoma, IDH-mutant	WHO III	0.89589	0	Mutant	Non-codel
CGGA_1383	-0.160484	NTRS Low	Astrocytoma	Anaplastic oligodendroglioma, IDH-mutant and 1p/19q-codeleted	WHO III	2.42192	0	Mutant	Codel
CGGA_903	-0.158883	NTRS Low	Oligoastrocytoma	Anaplastic astrocytoma, IDH-mutant	WHO III	3.9863	1	Mutant	Non-codel
CGGA_1236	-0.14766	NTRS Low	Glioblastoma	Glioblastoma, IDH-wildtype	WHO IV	0.523288	1	Wildtype	Non-codel
CGGA_809	-0.135355	NTRS Low	Astrocytoma	Diffuse astrocytoma, IDH-mutant	WHO II	3.43014	1	Mutant	Non-codel
CGGA_1671	-0.128915	NTRS Low	Oligoastrocytoma	Anaplastic astrocytoma, IDH-mutant	WHO III	4.89863	0	Mutant	Non-codel
CGGA_1427	-0.12657	NTRS Low	Oligoastrocytoma	Diffuse astrocytoma,NOS	WHO II	0.928767	0	NA	Non-codel
CGGA_2056	-0.111303	NTRS Low	Glioblastoma	Glioblastoma, IDH-mutant	WHO IV	1.72055	0	Mutant	Non-codel
CGGA_1695	-0.103462	NTRS Low	Astrocytoma	Anaplastic astrocytoma, IDH-mutant	WHO III	4.69589	0	Mutant	Non-codel
CGGA_1002	-0.0916228	NTRS Low	Astrocytoma	Anaplastic astrocytoma, IDH-wildtype	WHO III	0.835616	1	Wildtype	Non-codel
CGGA_1689	-0.0550636	NTRS Low	Astrocytoma	Diffuse astrocytoma, IDH-mutant	WHO II	4.76164	0	Mutant	Non-codel
CGGA_P151	-0.0383793	NTRS Low	Oligoastrocytoma	Diffuse astrocytoma, IDH-mutant	WHO II	3.33973	0	Mutant	Non-codel
CGGA_1228	-0.0364587	NTRS Low	Oligoastrocytoma	Diffuse astrocytoma, IDH-wildtype	WHO II	7.19452	0	Wildtype	Non-codel
CGGA_P461	-0.0349429	NTRS Low	Oligoastrocytoma	Anaplastic astrocytoma, IDH-mutant	WHO III	1.71507	0	Mutant	Non-codel
CGGA_2115	-0.0337286	NTRS Low	Glioblastoma	Glioblastoma, IDH-wildtype	WHO IV	0.468493	1	Wildtype	Non-codel
CGGA_P108	-0.0249538	NTRS Low	Oligoastrocytoma	Anaplastic astrocytoma, IDH-wildtype	WHO III	3.49589	0	Wildtype	Non-codel
CGGA_P185	-0.0194503	NTRS Low	Astrocytoma	Anaplastic astrocytoma, IDH-mutant	WHO III	1.37534	1	Mutant	Non-codel
CGGA_1721	-0.0177909	NTRS Low	Oligodendroglioma	Anaplastic oligodendroglioma, NOS	WHO III	4.42192	0	NA	Codel
CGGA_2003	-0.00882363	NTRS Low	Glioblastoma	Glioblastoma, IDH-mutant	WHO IV	2.26575	0	Mutant	Non-codel
CGGA_1435	-0.00645411	NTRS Low	Oligoastrocytoma	Anaplastic astrocytoma, IDH-mutant	WHO III	4.53973	1	Mutant	Non-codel
CGGA_1679	-0.00396281	NTRS Low	Oligoastrocytoma	Anaplastic oligodendroglioma, IDH-mutant and 1p/19q-codeleted	WHO III	4.83836	0	Mutant	Codel
CGGA_1491	0.00330139	NTRS Low	Glioblastoma	Glioblastoma, IDH-mutant	WHO IV	0.673973	1	Mutant	Non-codel
CGGA_1614	0.00362914	NTRS Low	Astrocytoma	Anaplastic astrocytoma, IDH-mutant	WHO III	2.95616	1	Mutant	Non-codel
CGGA_P610	0.0126389	NTRS Low	Glioblastoma	Glioblastoma, IDH-wildtype	WHO IV	1.02192	0	Wildtype	NA
CGGA_P113	0.0377176	NTRS Low	Oligoastrocytoma	Diffuse astrocytoma, IDH-wildtype	WHO II	3.67123	0	Wildtype	Non-codel
CGGA_1159	0.0400574	NTRS Low	Oligoastrocytoma	Diffuse astrocytoma, IDH-mutant	WHO II	7.64932	0	Mutant	Non-codel
CGGA_1482	0.0461966	NTRS Low	Oligodendroglioma	Anaplastic oligodendroglioma, NOS	WHO III	6.06027	0	NA	Codel
CGGA_P84	0.0485688	NTRS Low	Astrocytoma	Diffuse astrocytoma, IDH-mutant	WHO II	3.63288	0	Mutant	Non-codel
CGGA_1161	0.049821	NTRS Low	Oligoastrocytoma	Anaplastic astrocytoma, IDH-mutant	WHO III	7.64658	0	Mutant	Non-codel
CGGA_1037	0.0583891	NTRS Low	Astrocytoma	Diffuse astrocytoma,NOS	WHO II	2.13699	0	NA	Codel
CGGA_P315	0.0589205	NTRS Low	Oligoastrocytoma	Diffuse astrocytoma, IDH-mutant	WHO II	1.23562	1	Mutant	Non-codel
CGGA_1569	0.0745383	NTRS Low	Oligoastrocytoma	Anaplastic oligoastrocytoma, NOS	WHO III	3.85205	0	Wildtype	Codel
CGGA_1471	0.0766542	NTRS Low	Oligoastrocytoma	Diffuse astrocytoma, IDH-mutant	WHO II	6.16164	0	Mutant	Non-codel
CGGA_503	0.0880634	NTRS High	Oligoastrocytoma	Diffuse astrocytoma, IDH-mutant	WHO II	11.189	0	Mutant	Non-codel
CGGA_P121	0.0985895	NTRS High	Oligoastrocytoma	Diffuse astrocytoma, IDH-wildtype	WHO II	3.40822	0	Wildtype	Non-codel
CGGA_1305	0.117414	NTRS High	Oligoastrocytoma	Anaplastic astrocytoma, IDH-mutant	WHO III	6.83014	0	Mutant	Non-codel
CGGA_265	0.123609	NTRS High	Astrocytoma	Diffuse astrocytoma, IDH-mutant	WHO II	10.8466	0	Mutant	Non-codel
CGGA_1184	0.134311	NTRS High	Oligoastrocytoma	Anaplastic astrocytoma, IDH-mutant	WHO III	0.427397	1	Mutant	Non-codel
CGGA_1906	0.134401	NTRS High	Astrocytoma	Anaplastic astrocytoma, IDH-mutant	WHO III	2.88767	1	Mutant	Non-codel
CGGA_1866	0.137101	NTRS High	Glioblastoma	Glioblastoma, IDH-wildtype	WHO IV	0.347945	1	Wildtype	Non-codel
CGGA_1630	0.144502	NTRS High	Oligodendroglioma	Oligodendroglioma, NOS	WHO II	5.23836	0	NA	Codel
CGGA_507	0.147602	NTRS High	Astrocytoma	Anaplastic astrocytoma, IDH-mutant	WHO III	0.827397	1	Mutant	Non-codel
CGGA_887	0.15382	NTRS High	Oligodendroglioma	Anaplastic astrocytoma, IDH-wildtype	WHO III	2.76986	0	Wildtype	Non-codel
CGGA_862	0.166548	NTRS High	Astrocytoma	Diffuse astrocytoma, IDH-mutant	WHO II	2.86575	0	Mutant	Non-codel
CGGA_1655	0.166777	NTRS High	Oligoastrocytoma	Diffuse astrocytoma, IDH-mutant	WHO II	3.31233	0	Mutant	Non-codel
CGGA_P112	0.173367	NTRS High	Glioblastoma	Glioblastoma, IDH-wildtype	WHO IV	2.28493	1	Wildtype	Non-codel
CGGA_1713	0.175663	NTRS High	Glioblastoma	Glioblastoma, IDH-wildtype	WHO IV	0.909589	1	Wildtype	Non-codel
CGGA_1985	0.178899	NTRS High	Glioblastoma	Glioblastoma, IDH-mutant	WHO IV	1.0411	1	Mutant	Non-codel
CGGA_1420	0.183019	NTRS High	Glioblastoma	Glioblastoma, IDH-wildtype	WHO IV	0.99726	1	Wildtype	Non-codel
CGGA_1619	0.185917	NTRS High	Astrocytoma	Anaplastic astrocytoma, IDH-mutant	WHO III	2.09863	1	Mutant	Non-codel
CGGA_825	0.189023	NTRS High	Astrocytoma	Anaplastic astrocytoma, IDH-mutant	WHO III	2.29041	1	Mutant	Non-codel
CGGA_1764	0.194956	NTRS High	Glioblastoma	Glioblastoma, IDH-mutant	WHO IV	1.94521	1	Mutant	Non-codel
CGGA_P338	0.198888	NTRS High	Oligodendroglioma	Diffuse astrocytoma, IDH-wildtype	WHO II	2.29589	0	Wildtype	Non-codel
CGGA_619	0.201882	NTRS High	Astrocytoma	Diffuse astrocytoma, IDH-wildtype	WHO II	1.50685	1	Wildtype	Non-codel
CGGA_1523	0.203234	NTRS High	Oligoastrocytoma	Diffuse astrocytoma, IDH-mutant	WHO II	5.86575	0	Mutant	Non-codel
CGGA_1430	0.204393	NTRS High	Glioblastoma	Glioblastoma, IDH-wildtype	WHO IV	0.443836	1	Wildtype	Non-codel
CGGA_1154	0.205513	NTRS High	Oligoastrocytoma	Anaplastic astrocytoma, IDH-mutant	WHO III	1.01096	1	Mutant	Non-codel
CGGA_1100	0.205662	NTRS High	Oligodendroglioma	Oligodendroglioma, NOS	WHO II	8.0137	0	Mutant	NA
CGGA_1369	0.211913	NTRS High	Oligodendroglioma	Anaplastic astrocytoma, IDH-mutant	WHO III	0.986301	0	Mutant	Non-codel
CGGA_1424	0.213576	NTRS High	Oligodendroglioma	Anaplastic oligodendroglioma, NOS	WHO III	6.33151	0	Mutant	NA
CGGA_1120	0.222249	NTRS High	Oligoastrocytoma	Anaplastic oligoastrocytoma, NOS	WHO III	1.15616	1	Mutant	NA
CGGA_362	0.234758	NTRS High	Astrocytoma	Oligodendroglioma, IDH-mutant and 1p/19q-codeleted	WHO II	4.60274	0	Mutant	Codel
CGGA_1257	0.235802	NTRS High	Glioblastoma	Glioblastoma, IDH-wildtype	WHO IV	0.526027	1	Wildtype	Non-codel
CGGA_1317	0.236615	NTRS High	Oligoastrocytoma	Oligoastrocytoma,NOS	WHO II	6.78356	0	Mutant	NA
CGGA_P439	0.23715	NTRS High	Astrocytoma	Diffuse astrocytoma, IDH-mutant	WHO II	1.81096	0	Mutant	Non-codel
CGGA_1141	0.243103	NTRS High	Oligoastrocytoma	Anaplastic astrocytoma, IDH-wildtype	WHO III	1.18356	1	Wildtype	Non-codel
CGGA_1840	0.255096	NTRS High	Glioblastoma	Glioblastoma, IDH-wildtype	WHO IV	3.23014	0	Wildtype	Non-codel
CGGA_621	0.25552	NTRS High	Oligoastrocytoma	Anaplastic astrocytoma, IDH-mutant	WHO III	3.69041	0	Mutant	Non-codel
CGGA_1807	0.256158	NTRS High	Glioblastoma	Glioblastoma, IDH-wildtype	WHO IV	0.676712	1	Wildtype	Non-codel
CGGA_1714	0.256708	NTRS High	Oligoastrocytoma	Anaplastic oligoastrocytoma, NOS	WHO III	4.53151	0	NA	Codel
CGGA_P421	0.257472	NTRS High	Astrocytoma	Anaplastic astrocytoma, IDH-mutant	WHO III	0.843836	1	Mutant	Non-codel
CGGA_1571	0.257652	NTRS High	Glioblastoma	Glioblastoma, IDH-mutant	WHO IV	1.12877	0	Mutant	Non-codel
CGGA_1750	0.263683	NTRS High	Glioblastoma	Glioblastoma, IDH-wildtype	WHO IV	0.684932	1	Wildtype	Non-codel
CGGA_1248	0.267229	NTRS High	Glioblastoma	Glioblastoma, IDH-wildtype	WHO IV	0.378082	1	Wildtype	Non-codel
CGGA_J50	0.273682	NTRS High	Oligoastrocytoma	Oligoastrocytoma,NOS	WHO II	4.63836	1	Mutant	NA
CGGA_1309	0.281026	NTRS High	Oligodendroglioma	Anaplastic oligodendroglioma, NOS	WHO III	2.6411	0	NA	Codel
CGGA_1641	0.281529	NTRS High	Glioblastoma	Glioblastoma, IDH-wildtype	WHO IV	0.79726	1	Wildtype	Non-codel
CGGA_1321	0.282373	NTRS High	Oligoastrocytoma	Anaplastic astrocytoma, IDH-mutant	WHO III	1.92329	1	Mutant	Non-codel
CGGA_1446	0.286578	NTRS High	Oligoastrocytoma	Oligoastrocytoma,NOS	WHO II	6.25479	0	Mutant	NA
CGGA_1580	0.287411	NTRS High	Astrocytoma	Anaplastic astrocytoma, IDH-mutant	WHO III	4.33151	1	Mutant	Non-codel
CGGA_583	0.289152	NTRS High	Astrocytoma	Diffuse astrocytoma, IDH-mutant	WHO II	8.51233	1	Mutant	NA
CGGA_1386	0.305008	NTRS High	Oligodendroglioma	Anaplastic oligodendroglioma, NOS	WHO III	6.52603	0	NA	Codel
CGGA_P153	0.305896	NTRS High	Astrocytoma	Diffuse astrocytoma, IDH-mutant	WHO II	3.07397	0	Mutant	NA
CGGA_P3	0.306745	NTRS High	Oligoastrocytoma	Anaplastic oligoastrocytoma, NOS	WHO III	4.8137	0	Mutant	NA
CGGA_P173	0.308298	NTRS High	Oligoastrocytoma	Diffuse astrocytoma, IDH-mutant	WHO II	2.97534	0	Mutant	Non-codel
CGGA_P388	0.311303	NTRS High	Astrocytoma	Anaplastic astrocytoma, IDH-mutant	WHO III	0.80274	1	Mutant	Non-codel
CGGA_1455	0.31438	NTRS High	Oligodendroglioma	Oligodendroglioma, NOS	WHO II	6.23014	0	Mutant	NA
CGGA_1579	0.314837	NTRS High	Oligoastrocytoma	Diffuse astrocytoma, IDH-wildtype	WHO II	5.52877	0	Wildtype	Non-codel
CGGA_1155	0.319846	NTRS High	Astrocytoma	Anaplastic oligodendroglioma, IDH-mutant and 1p/19q-codeleted	WHO III	3.76164	1	Mutant	Codel
CGGA_1650	0.331947	NTRS High	Glioblastoma	Glioblastoma, IDH-mutant	WHO IV	3.51507	1	Mutant	Non-codel
CGGA_1337	0.337048	NTRS High	Glioblastoma	Glioblastoma, NOS	WHO IV	5.95068	1	NA	Non-codel
CGGA_1500	0.337699	NTRS High	Glioblastoma	Glioblastoma, IDH-wildtype	WHO IV	0.29589	1	Wildtype	Non-codel
CGGA_1033	0.342151	NTRS High	Oligoastrocytoma	Diffuse astrocytoma,NOS	WHO II	3.62192	0	NA	Non-codel
CGGA_1700	0.348367	NTRS High	Oligoastrocytoma	Anaplastic oligodendroglioma, IDH-mutant and 1p/19q-codeleted	WHO III	4.64658	0	Mutant	Codel
CGGA_1640	0.357191	NTRS High	Oligoastrocytoma	Anaplastic oligoastrocytoma, NOS	WHO III	5.16712	0	NA	Non-codel
CGGA_157	0.359459	NTRS High	Astrocytoma	Diffuse astrocytoma,NOS	WHO II	2.50411	1	NA	Non-codel
CGGA_1431	0.360969	NTRS High	Astrocytoma	Anaplastic astrocytoma, IDH-mutant	WHO III	5.61096	1	Mutant	Non-codel
CGGA_1660	0.36137	NTRS High	Oligoastrocytoma	Oligoastrocytoma,NOS	WHO II	1.1863	0	Wildtype	Codel
CGGA_P158	0.365058	NTRS High	Oligoastrocytoma	Oligoastrocytoma,NOS	WHO II	3.14521	0	Mutant	NA
CGGA_2062	0.366037	NTRS High	Glioblastoma	Glioblastoma, IDH-mutant	WHO IV	0.112329	1	Mutant	Non-codel
CGGA_1303	0.368623	NTRS High	Oligoastrocytoma	Anaplastic oligoastrocytoma, NOS	WHO III	6.77534	0	Mutant	NA
CGGA_1368	0.371616	NTRS High	Oligodendroglioma	Oligodendroglioma, NOS	WHO II	6.6	0	Mutant	NA
CGGA_1127	0.377474	NTRS High	Oligodendroglioma	Oligodendroglioma, NOS	WHO II	7.20548	1	NA	Codel
CGGA_1198	0.379931	NTRS High	Oligodendroglioma	Oligodendroglioma, NOS	WHO II	7.33973	0	Mutant	NA
CGGA_2008	0.380792	NTRS High	Glioblastoma	Glioblastoma, IDH-wildtype	WHO IV	0.120548	1	Wildtype	Non-codel
CGGA_1514	0.386785	NTRS High	Oligoastrocytoma	Oligoastrocytoma,NOS	WHO II	0.208219	1	Wildtype	NA
CGGA_1903	0.38701	NTRS High	Oligoastrocytoma	Anaplastic oligoastrocytoma, NOS	WHO III	3.00822	0	NA	Codel
CGGA_1172	0.38854	NTRS High	Glioblastoma	Glioblastoma, IDH-mutant	WHO IV	7.51781	0	Mutant	Non-codel
CGGA_1627	0.394517	NTRS High	Oligoastrocytoma	Anaplastic astrocytoma, IDH-mutant	WHO III	5.26301	0	Mutant	Non-codel
CGGA_1469	0.397717	NTRS High	Oligoastrocytoma	Anaplastic oligoastrocytoma, NOS	WHO III	6.15068	0	Mutant	NA
CGGA_P102	0.401313	NTRS High	Glioblastoma	Glioblastoma, IDH-mutant	WHO IV	3.47671	1	Mutant	Non-codel
CGGA_1542	0.40136	NTRS High	Glioblastoma	Glioblastoma, IDH-mutant	WHO IV	0.50411	0	Mutant	NA
CGGA_1350	0.404829	NTRS High	Oligodendroglioma	Oligodendroglioma, NOS	WHO II	6.66027	0	Mutant	NA
CGGA_1740	0.404921	NTRS High	Glioblastoma	Glioblastoma, IDH-wildtype	WHO IV	0.994521	1	Wildtype	Non-codel
CGGA_1745	0.413189	NTRS High	Oligoastrocytoma	Anaplastic oligoastrocytoma, NOS	WHO III	4.24384	0	Mutant	NA
CGGA_P346	0.429521	NTRS High	Oligoastrocytoma	Diffuse astrocytoma, IDH-mutant	WHO II	1.43014	0	Mutant	Non-codel
CGGA_1594	0.432447	NTRS High	Astrocytoma	Diffuse astrocytoma,NOS	WHO II	1.31507	0	NA	Non-codel
CGGA_1421	0.444664	NTRS High	Oligodendroglioma	Anaplastic oligodendroglioma, NOS	WHO III	6.35068	0	NA	Non-codel
CGGA_P512	0.449596	NTRS High	Glioblastoma	Glioblastoma, IDH-wildtype	WHO IV	1.46575	0	Wildtype	Non-codel
CGGA_780	0.452847	NTRS High	Oligodendroglioma	Anaplastic astrocytoma, IDH-wildtype	WHO III	2.52877	1	Wildtype	Non-codel
CGGA_1291	0.457031	NTRS High	Oligodendroglioma	Anaplastic oligodendroglioma, NOS	WHO III	6.63562	0	NA	Codel
CGGA_1205	0.458505	NTRS High	Oligoastrocytoma	Anaplastic oligoastrocytoma, NOS	WHO III	2.54521	1	Wildtype	NA
CGGA_P177	0.460392	NTRS High	Oligoastrocytoma	Diffuse astrocytoma, IDH-wildtype	WHO II	2.9589	0	Wildtype	Non-codel
CGGA_1657	0.466509	NTRS High	Oligoastrocytoma	Anaplastic oligoastrocytoma, NOS	WHO III	5.0274	0	NA	Non-codel
CGGA_P165	0.466842	NTRS High	Oligoastrocytoma	Anaplastic oligoastrocytoma, NOS	WHO III	1.63836	1	Mutant	NA
CGGA_1882	0.476399	NTRS High	Oligoastrocytoma	Anaplastic oligodendroglioma, IDH-mutant and 1p/19q-codeleted	WHO III	3.16438	0	Mutant	Codel
CGGA_1648	0.483691	NTRS High	Oligoastrocytoma	Anaplastic oligoastrocytoma, NOS	WHO III	4.7863	0	NA	Codel
CGGA_1635	0.485885	NTRS High	Glioblastoma	Glioblastoma, IDH-wildtype	WHO IV	0.909589	1	Wildtype	NA
CGGA_1010	0.486242	NTRS High	Astrocytoma	Diffuse astrocytoma, IDH-mutant	WHO II	0.673973	1	Mutant	NA
CGGA_P109	0.48647	NTRS High	Glioblastoma	Glioblastoma, IDH-mutant	WHO IV	1.11507	1	Mutant	Non-codel
CGGA_1703	0.48727	NTRS High	Oligoastrocytoma	Diffuse astrocytoma, IDH-mutant	WHO II	4.36164	0	Mutant	Non-codel
CGGA_1504	0.489267	NTRS High	Oligoastrocytoma	Anaplastic astrocytoma, IDH-mutant	WHO III	5.96712	0	Mutant	Non-codel
CGGA_1345	0.496274	NTRS High	Oligoastrocytoma	Oligodendroglioma, IDH-mutant and 1p/19q-codeleted	WHO II	6.67671	0	Mutant	Codel
CGGA_P271	0.500441	NTRS High	Astrocytoma	Diffuse astrocytoma, IDH-mutant	WHO II	2.77808	0	Mutant	NA
CGGA_1319	0.50847	NTRS High	Oligodendroglioma	Anaplastic astrocytoma, IDH-wildtype	WHO III	6.77534	0	Wildtype	Non-codel
CGGA_1400	0.513126	NTRS High	Oligodendroglioma	Anaplastic oligodendroglioma, NOS	WHO III	6.44932	0	NA	Codel
CGGA_863	0.515002	NTRS High	Astrocytoma	Diffuse astrocytoma, IDH-wildtype	WHO II	5.67945	1	Wildtype	Non-codel
CGGA_1130	0.517422	NTRS High	Glioblastoma	Glioblastoma, IDH-mutant	WHO IV	1.10137	1	Mutant	Non-codel
CGGA_1226	0.518056	NTRS High	Astrocytoma	Diffuse astrocytoma, IDH-wildtype	WHO II	1.83562	1	Wildtype	Non-codel
CGGA_1568	0.526105	NTRS High	Astrocytoma	Anaplastic astrocytoma, NOS	WHO III	0.945205	0	NA	Non-codel
CGGA_1467	0.529049	NTRS High	Glioblastoma	Glioblastoma, IDH-mutant	WHO IV	2.3726	1	Mutant	NA
CGGA_1642	0.53311	NTRS High	Astrocytoma	Diffuse astrocytoma, IDH-mutant	WHO II	5.16438	0	Mutant	Non-codel
CGGA_1407	0.538274	NTRS High	Oligodendroglioma	Anaplastic oligodendroglioma, IDH-mutant and 1p/19q-codeleted	WHO III	6.41096	0	Mutant	Codel
CGGA_1260	0.541272	NTRS High	Glioblastoma	Glioblastoma, IDH-wildtype	WHO IV	0.484932	1	Wildtype	Non-codel
CGGA_1101	0.543698	NTRS High	Oligoastrocytoma	Diffuse astrocytoma, IDH-wildtype	WHO II	0.586301	1	Wildtype	NA
CGGA_1727	0.558861	NTRS High	Glioblastoma	Glioblastoma, IDH-mutant	WHO IV	4.38356	0	Mutant	Non-codel
CGGA_1525	0.572595	NTRS High	Oligoastrocytoma	Anaplastic oligoastrocytoma, NOS	WHO III	4.61918	1	NA	Non-codel
CGGA_1624	0.57695	NTRS High	Glioblastoma	Glioblastoma, IDH-mutant	WHO IV	0.238356	1	Mutant	Non-codel
CGGA_P356	0.578224	NTRS High	Oligoastrocytoma	Diffuse astrocytoma, IDH-mutant	WHO II	1.5589	1	Mutant	Non-codel
CGGA_P205	0.586436	NTRS High	Glioblastoma	Glioblastoma, IDH-wildtype	WHO IV	1.59726	1	Wildtype	NA
CGGA_1615	0.593927	NTRS High	Glioblastoma	Glioblastoma, IDH-wildtype	WHO IV	1.60548	1	Wildtype	Codel
CGGA_1649	0.595935	NTRS High	Oligoastrocytoma	Oligodendroglioma, IDH-mutant and 1p/19q-codeleted	WHO II	5.05205	0	Mutant	Codel
CGGA_1536	0.598007	NTRS High	Oligoastrocytoma	Diffuse astrocytoma, IDH-mutant	WHO II	2.30137	1	Mutant	Non-codel
CGGA_763	0.601915	NTRS High	Oligoastrocytoma	Anaplastic astrocytoma, IDH-wildtype	WHO III	0.873973	0	Wildtype	Non-codel
CGGA_1508	0.603738	NTRS High	Oligoastrocytoma	Anaplastic astrocytoma, IDH-mutant	WHO III	2.87397	1	Mutant	Non-codel
CGGA_P178	0.616464	NTRS High	Glioblastoma	Glioblastoma, IDH-wildtype	WHO IV	2.9589	0	Wildtype	NA
CGGA_1520	0.633459	NTRS High	Glioblastoma	Glioblastoma, IDH-wildtype	WHO IV	0.813699	1	Wildtype	Non-codel
CGGA_P163	0.662842	NTRS High	Oligodendroglioma	Anaplastic astrocytoma, IDH-mutant	WHO III	2.34247	1	Mutant	Non-codel
CGGA_P585	0.685786	NTRS High	Glioblastoma	Glioblastoma, IDH-wildtype	WHO IV	1.18082	0	Wildtype	Non-codel
CGGA_1541	0.698661	NTRS High	Glioblastoma	Glioblastoma, IDH-wildtype	WHO IV	0.183562	1	Wildtype	Non-codel
CGGA_1048	0.702918	NTRS High	Oligoastrocytoma	Diffuse astrocytoma, IDH-wildtype	WHO II	1.92603	0	Wildtype	Non-codel
CGGA_P31	0.705496	NTRS High	Astrocytoma	Diffuse astrocytoma, IDH-wildtype	WHO II	4.14795	0	Wildtype	Non-codel
CGGA_165	0.70889	NTRS High	Astrocytoma	Diffuse astrocytoma,NOS	WHO II	0.50137	0	NA	Non-codel
CGGA_2046	0.713591	NTRS High	Astrocytoma	Anaplastic astrocytoma, IDH-mutant	WHO III	0.687671	1	Mutant	Non-codel
CGGA_P266	0.715849	NTRS High	Oligoastrocytoma	Anaplastic oligoastrocytoma, NOS	WHO III	0.693151	1	Wildtype	NA
CGGA_P175	0.717088	NTRS High	Glioblastoma	Glioblastoma, IDH-wildtype	WHO IV	0.50137	1	Wildtype	NA
CGGA_P115	0.719434	NTRS High	Oligoastrocytoma	Oligoastrocytoma,NOS	WHO II	3.45753	0	Wildtype	NA
CGGA_1445	0.720833	NTRS High	Oligoastrocytoma	Anaplastic oligoastrocytoma, NOS	WHO III	6.25479	0	Wildtype	NA
CGGA_P172	0.722399	NTRS High	Astrocytoma	Anaplastic astrocytoma, NOS	WHO III	3.03288	0	Mutant	NA
CGGA_P358	0.726686	NTRS High	Oligoastrocytoma	Diffuse astrocytoma, IDH-mutant	WHO II	2.2137	0	Mutant	Non-codel
CGGA_1908	0.730726	NTRS High	Glioblastoma	Glioblastoma, IDH-wildtype	WHO IV	0.816438	1	Wildtype	Non-codel
CGGA_1716	0.731809	NTRS High	Astrocytoma	Anaplastic astrocytoma, IDH-mutant	WHO III	2.60548	1	Mutant	Non-codel
CGGA_1653	0.742644	NTRS High	Oligoastrocytoma	Diffuse astrocytoma,NOS	WHO II	5.03288	0	NA	Non-codel
CGGA_P21	0.743689	NTRS High	Astrocytoma	Diffuse astrocytoma, IDH-mutant	WHO II	4.25479	0	Mutant	Non-codel
CGGA_1634	0.746676	NTRS High	Glioblastoma	Glioblastoma, IDH-wildtype	WHO IV	1.00274	1	Wildtype	Non-codel
CGGA_P311	0.75186	NTRS High	Astrocytoma	Diffuse astrocytoma, IDH-mutant	WHO II	2.42192	0	Mutant	Non-codel
CGGA_P29	0.752814	NTRS High	Oligoastrocytoma	Anaplastic oligoastrocytoma, NOS	WHO III	0.282192	1	Mutant	NA
CGGA_1567	0.763131	NTRS High	Oligodendroglioma	Anaplastic astrocytoma, IDH-mutant	WHO III	2.30137	1	Mutant	Non-codel
CGGA_1032	0.779208	NTRS High	Astrocytoma	Diffuse astrocytoma, IDH-wildtype	WHO II	1.76164	1	Wildtype	NA
CGGA_846	0.779664	NTRS High	Astrocytoma	Diffuse astrocytoma, IDH-wildtype	WHO II	8.19452	0	Wildtype	Non-codel
CGGA_1162	0.781207	NTRS High	Oligoastrocytoma	Anaplastic oligoastrocytoma, NOS	WHO III	7.63014	0	NA	Codel
CGGA_1595	0.786302	NTRS High	Glioblastoma	Glioblastoma, NOS	WHO IV	5.43288	0	NA	Non-codel
CGGA_1647	0.804533	NTRS High	Oligodendroglioma	Oligodendroglioma, NOS	WHO II	5.06301	0	NA	Codel
CGGA_1419	0.80556	NTRS High	Glioblastoma	Glioblastoma, IDH-wildtype	WHO IV	0.682192	1	Wildtype	Non-codel
CGGA_1699	0.808801	NTRS High	Glioblastoma	Glioblastoma, IDH-mutant	WHO IV	4.67945	0	Mutant	NA
CGGA_P104	0.837401	NTRS High	Oligoastrocytoma	Anaplastic oligoastrocytoma, NOS	WHO III	0.457534	1	Mutant	NA
CGGA_1481	0.840316	NTRS High	Glioblastoma	Glioblastoma, IDH-wildtype	WHO IV	0.358904	1	Wildtype	NA
CGGA_1604	0.845808	NTRS High	Glioblastoma	Glioblastoma, IDH-mutant	WHO IV	2.0274	1	Mutant	Non-codel
CGGA_1729	0.865357	NTRS High	Glioblastoma	Glioblastoma, IDH-wildtype	WHO IV	0.668493	1	Wildtype	Non-codel
CGGA_1444	0.875919	NTRS High	Glioblastoma	Glioblastoma, IDH-wildtype	WHO IV	1.03562	1	Wildtype	Non-codel
CGGA_108	0.879967	NTRS High	Astrocytoma	Anaplastic astrocytoma, IDH-wildtype	WHO III	1.00274	1	Wildtype	Non-codel
CGGA_1036	0.883413	NTRS High	Glioblastoma	Glioblastoma, IDH-wildtype	WHO IV	2.20822	1	Wildtype	Non-codel
CGGA_1661	0.893036	NTRS High	Astrocytoma	Anaplastic astrocytoma, NOS	WHO III	5.01096	0	NA	Non-codel
CGGA_1572	0.898886	NTRS High	Glioblastoma	Glioblastoma, IDH-wildtype	WHO IV	0.438356	1	Wildtype	Non-codel
CGGA_1474	0.913949	NTRS High	Oligodendroglioma	Anaplastic oligodendroglioma, NOS	WHO III	0.912329	0	Mutant	NA
CGGA_P483	0.917651	NTRS High	Oligoastrocytoma	Anaplastic astrocytoma, IDH-wildtype	WHO III	0.819178	1	Wildtype	Non-codel
CGGA_1447	0.918669	NTRS High	Oligoastrocytoma	Anaplastic oligoastrocytoma, NOS	WHO III	0.843836	1	Wildtype	NA
CGGA_1181	0.924698	NTRS High	Oligoastrocytoma	Diffuse astrocytoma, IDH-mutant	WHO II	0.871233	0	Mutant	Non-codel
CGGA_P609	0.949637	NTRS High	Glioblastoma	Glioblastoma, IDH-wildtype	WHO IV	1.0411	0	Wildtype	Non-codel
CGGA_P269	0.952232	NTRS High	Oligodendroglioma	Anaplastic oligodendroglioma, NOS	WHO III	1.4	1	Wildtype	Codel
CGGA_1422	0.955279	NTRS High	Glioblastoma	Glioblastoma, IDH-wildtype	WHO IV	0.558904	1	Wildtype	NA
CGGA_1012	0.963896	NTRS High	Oligodendroglioma	Diffuse astrocytoma, IDH-mutant	WHO II	9.33425	0	Mutant	Non-codel
CGGA_1137	0.971536	NTRS High	Oligoastrocytoma	Anaplastic oligoastrocytoma, NOS	WHO III	7.80274	0	Wildtype	NA
CGGA_1598	0.972925	NTRS High	Oligoastrocytoma	Anaplastic astrocytoma, IDH-wildtype	WHO III	1.54521	1	Wildtype	Non-codel
CGGA_1693	0.97727	NTRS High	Oligodendroglioma	Anaplastic oligodendroglioma, NOS	WHO III	1.41644	1	NA	Non-codel
CGGA_2006	0.983233	NTRS High	Astrocytoma	Anaplastic astrocytoma, IDH-mutant	WHO III	1.71507	1	Mutant	Non-codel
CGGA_279	1.00872	NTRS High	Oligoastrocytoma	Anaplastic astrocytoma, IDH-mutant	WHO III	3.6	1	Mutant	Non-codel
CGGA_P310	1.00885	NTRS High	Astrocytoma	Anaplastic astrocytoma, NOS	WHO III	0.613699	1	NA	Codel
CGGA_1378	1.01246	NTRS High	Glioblastoma	Glioblastoma, IDH-wildtype	WHO IV	1.03562	1	Wildtype	NA
CGGA_1728	1.01861	NTRS High	Glioblastoma	Glioblastoma, IDH-mutant	WHO IV	2.51233	1	Mutant	Non-codel
CGGA_P625	1.02112	NTRS High	Glioblastoma	Glioblastoma, IDH-mutant	WHO IV	0.441096	1	Mutant	Non-codel
CGGA_861	1.0239	NTRS High	Oligoastrocytoma	Anaplastic astrocytoma, IDH-wildtype	WHO III	2.44658	1	Wildtype	Non-codel
CGGA_1334	1.03154	NTRS High	Oligoastrocytoma	Diffuse astrocytoma, IDH-wildtype	WHO II	0.4	1	Wildtype	Non-codel
CGGA_492	1.03589	NTRS High	Oligoastrocytoma	Anaplastic astrocytoma, IDH-wildtype	WHO III	1.7863	0	Wildtype	Non-codel
CGGA_P87	1.03765	NTRS High	Glioblastoma	Glioblastoma, IDH-mutant	WHO IV	0.657534	1	Mutant	Non-codel
CGGA_554	1.04911	NTRS High	Oligoastrocytoma	Anaplastic oligoastrocytoma, NOS	WHO III	0.367123	1	NA	Non-codel
CGGA_P28	1.05514	NTRS High	Glioblastoma	Glioblastoma, IDH-wildtype	WHO IV	0.293151	1	Wildtype	Non-codel
CGGA_1534	1.05835	NTRS High	Glioblastoma	Glioblastoma, IDH-mutant	WHO IV	0.0739726	1	Mutant	Non-codel
CGGA_1623	1.06323	NTRS High	Oligoastrocytoma	Anaplastic astrocytoma, IDH-wildtype	WHO III	5.27945	0	Wildtype	Non-codel
CGGA_1418	1.06988	NTRS High	Glioblastoma	Glioblastoma, IDH-wildtype	WHO IV	0.786301	1	Wildtype	NA
CGGA_1533	1.08326	NTRS High	Oligoastrocytoma	Anaplastic astrocytoma, IDH-wildtype	WHO III	3.33425	1	Wildtype	Non-codel
CGGA_1486	1.10028	NTRS High	Glioblastoma	Glioblastoma, IDH-wildtype	WHO IV	0.50411	1	Wildtype	NA
CGGA_1575	1.10433	NTRS High	Oligoastrocytoma	Anaplastic astrocytoma, IDH-mutant	WHO III	0.353425	1	Mutant	Non-codel
CGGA_P100	1.11139	NTRS High	Glioblastoma	Glioblastoma, IDH-wildtype	WHO IV	0.734247	1	Wildtype	Non-codel
CGGA_P319	1.11358	NTRS High	Oligoastrocytoma	Anaplastic astrocytoma, IDH-mutant	WHO III	2.37808	0	Mutant	Non-codel
CGGA_1403	1.11742	NTRS High	Glioblastoma	Glioblastoma, IDH-wildtype	WHO IV	1.86027	1	Wildtype	Non-codel
CGGA_1295	1.12164	NTRS High	Oligoastrocytoma	Anaplastic astrocytoma, IDH-mutant	WHO III	0.849315	1	Mutant	Non-codel
CGGA_1587	1.12743	NTRS High	Astrocytoma	Anaplastic astrocytoma, IDH-mutant	WHO III	2.05479	1	Mutant	Non-codel
CGGA_2047	1.12871	NTRS High	Glioblastoma	Glioblastoma, IDH-wildtype	WHO IV	1.63836	1	Wildtype	Non-codel
CGGA_1697	1.13904	NTRS High	Glioblastoma	Glioblastoma, IDH-wildtype	WHO IV	0.243836	1	Wildtype	Non-codel
CGGA_1758	1.14222	NTRS High	Glioblastoma	Glioblastoma, IDH-wildtype	WHO IV	1.13425	1	Wildtype	Non-codel
CGGA_1461	1.14595	NTRS High	Glioblastoma	Glioblastoma, IDH-wildtype	WHO IV	0.619178	1	Wildtype	Non-codel
CGGA_1111	1.17062	NTRS High	Oligoastrocytoma	Anaplastic astrocytoma, IDH-mutant	WHO III	7.3863	1	Mutant	Non-codel
CGGA_1736	1.18126	NTRS High	Glioblastoma	Glioblastoma, IDH-wildtype	WHO IV	2.56986	1	Wildtype	Non-codel
CGGA_1494	1.18515	NTRS High	Glioblastoma	Glioblastoma, IDH-wildtype	WHO IV	0.736986	1	Wildtype	NA
CGGA_568	1.19936	NTRS High	Glioblastoma	Glioblastoma, IDH-wildtype	WHO IV	0.780822	1	Wildtype	Non-codel
CGGA_1678	1.20272	NTRS High	Glioblastoma	Glioblastoma, IDH-wildtype	WHO IV	1.8	1	Wildtype	NA
CGGA_P116	1.24003	NTRS High	Glioblastoma	Glioblastoma, IDH-wildtype	WHO IV	0.835616	1	Wildtype	NA
CGGA_P181	1.24419	NTRS High	Astrocytoma	Anaplastic astrocytoma, IDH-wildtype	WHO III	0.652055	1	Wildtype	Non-codel
CGGA_1232	1.2565	NTRS High	Oligoastrocytoma	Anaplastic astrocytoma, IDH-mutant	WHO III	5.66301	1	Mutant	Non-codel
CGGA_1354	1.26806	NTRS High	Glioblastoma	Glioblastoma, IDH-wildtype	WHO IV	1.45205	1	Wildtype	Non-codel
CGGA_1563	1.27663	NTRS High	Astrocytoma	Diffuse astrocytoma, IDH-wildtype	WHO II	5.59726	0	Wildtype	Non-codel
CGGA_1185	1.28133	NTRS High	Oligoastrocytoma	Anaplastic astrocytoma, IDH-wildtype	WHO III	2.00274	1	Wildtype	Non-codel
CGGA_P316	1.28181	NTRS High	Astrocytoma	Diffuse astrocytoma,NOS	WHO II	1.55342	0	NA	Non-codel
CGGA_1183	1.28612	NTRS High	Astrocytoma	Anaplastic astrocytoma, IDH-wildtype	WHO III	1.11781	1	Wildtype	Non-codel
CGGA_1256	1.30122	NTRS High	Glioblastoma	Glioblastoma, NOS	WHO IV	7.00548	0	NA	Non-codel
CGGA_P411	1.30453	NTRS High	Glioblastoma	Glioblastoma, IDH-mutant	WHO IV	1.20548	1	Mutant	Non-codel
CGGA_P180	1.31125	NTRS High	Glioblastoma	Glioblastoma, IDH-mutant	WHO IV	0.712329	1	Mutant	NA
CGGA_106	1.31936	NTRS High	Astrocytoma	Diffuse astrocytoma, IDH-wildtype	WHO II	12.8685	0	Wildtype	Non-codel
CGGA_852	1.31944	NTRS High	Astrocytoma	Anaplastic astrocytoma, IDH-wildtype	WHO III	0.463014	1	Wildtype	Non-codel
CGGA_P5	1.35529	NTRS High	Astrocytoma	Anaplastic astrocytoma, IDH-mutant	WHO III	1.03562	1	Mutant	Non-codel
CGGA_1610	1.35744	NTRS High	Oligoastrocytoma	Anaplastic oligoastrocytoma, NOS	WHO III	2.89863	1	NA	Codel
CGGA_2121	1.35984	NTRS High	Astrocytoma	Diffuse astrocytoma, IDH-mutant	WHO II	0.947945	1	Mutant	Non-codel
CGGA_1262	1.36599	NTRS High	Glioblastoma	Glioblastoma, IDH-wildtype	WHO IV	0.454795	1	Wildtype	NA
CGGA_1704	1.36935	NTRS High	Astrocytoma	Diffuse astrocytoma, IDH-wildtype	WHO II	4.6137	0	Wildtype	Non-codel
CGGA_1157	1.37807	NTRS High	Astrocytoma	Diffuse astrocytoma, IDH-wildtype	WHO II	1.99178	1	Wildtype	Non-codel
CGGA_1365	1.39715	NTRS High	Glioblastoma	Glioblastoma, IDH-wildtype	WHO IV	0.693151	1	Wildtype	NA
CGGA_1663	1.39907	NTRS High	Glioblastoma	Glioblastoma, IDH-wildtype	WHO IV	0.794521	1	Wildtype	Non-codel
CGGA_1503	1.40276	NTRS High	Glioblastoma	Glioblastoma, IDH-wildtype	WHO IV	2.12877	1	Wildtype	NA
CGGA_1238	1.40561	NTRS High	Oligoastrocytoma	Diffuse astrocytoma, IDH-wildtype	WHO II	7.15342	0	Wildtype	Non-codel
CGGA_1767	1.41738	NTRS High	Glioblastoma	Glioblastoma, IDH-wildtype	WHO IV	0.235616	1	Wildtype	NA
CGGA_1722	1.44704	NTRS High	Glioblastoma	Glioblastoma, IDH-wildtype	WHO IV	0.956164	1	Wildtype	NA
CGGA_P364	1.49599	NTRS High	Astrocytoma	Anaplastic astrocytoma, IDH-mutant	WHO III	1.35616	1	Mutant	Non-codel
CGGA_P15	1.52458	NTRS High	Glioblastoma	Glioblastoma, NOS	WHO IV	1.98082	1	NA	Non-codel
CGGA_2078	1.57402	NTRS High	Glioblastoma	Glioblastoma, IDH-wildtype	WHO IV	0.767123	1	Wildtype	Non-codel
CGGA_1976	1.57863	NTRS High	Glioblastoma	Glioblastoma, IDH-wildtype	WHO IV	0.2	1	Wildtype	Non-codel
CGGA_1530	1.60103	NTRS High	Oligoastrocytoma	Anaplastic oligoastrocytoma, NOS	WHO III	5.8	0	NA	Non-codel
CGGA_P25	1.60196	NTRS High	Glioblastoma	Glioblastoma, IDH-wildtype	WHO IV	0.40274	1	Wildtype	NA
CGGA_1476	1.60361	NTRS High	Glioblastoma	Glioblastoma, IDH-wildtype	WHO IV	0.819178	1	Wildtype	Non-codel
CGGA_1791	1.60819	NTRS High	Astrocytoma	Anaplastic astrocytoma, IDH-wildtype	WHO III	2.34247	1	Wildtype	NA
CGGA_1833	1.61183	NTRS High	Glioblastoma	Glioblastoma, IDH-wildtype	WHO IV	1.35342	1	Wildtype	Non-codel
CGGA_1318	1.61517	NTRS High	Oligoastrocytoma	Diffuse astrocytoma, IDH-mutant	WHO II	4.10137	0	Mutant	Non-codel
CGGA_1946	1.63378	NTRS High	Glioblastoma	Glioblastoma, IDH-wildtype	WHO IV	0.389041	1	Wildtype	Non-codel
CGGA_509	1.6537	NTRS High	Glioblastoma	Glioblastoma, IDH-wildtype	WHO IV	1.70685	1	Wildtype	Non-codel
CGGA_1148	1.65459	NTRS High	Astrocytoma	Diffuse astrocytoma, IDH-mutant	WHO II	1.63288	1	Mutant	Non-codel
CGGA_1770	1.70154	NTRS High	Glioblastoma	Glioblastoma, IDH-mutant	WHO IV	0.731507	1	Mutant	Non-codel
CGGA_1760	1.70688	NTRS High	Astrocytoma	Diffuse astrocytoma, IDH-wildtype	WHO II	1.25753	1	Wildtype	Non-codel
CGGA_1814	1.71367	NTRS High	Glioblastoma	Glioblastoma, IDH-wildtype	WHO IV	0.605479	1	Wildtype	Non-codel
CGGA_1380	1.73788	NTRS High	Glioblastoma	Glioblastoma, IDH-wildtype	WHO IV	0.79726	1	Wildtype	Non-codel
CGGA_1702	1.74379	NTRS High	Glioblastoma	Glioblastoma, IDH-wildtype	WHO IV	0.460274	1	Wildtype	Non-codel
CGGA_1057	1.74448	NTRS High	Oligoastrocytoma	Diffuse astrocytoma, IDH-wildtype	WHO II	4.24384	1	Wildtype	Non-codel
CGGA_867	1.74525	NTRS High	Astrocytoma	Anaplastic astrocytoma, IDH-mutant	WHO III	1.00548	1	Mutant	Non-codel
CGGA_1472	1.74915	NTRS High	Glioblastoma	Glioblastoma, NOS	WHO IV	2.80822	1	NA	Non-codel
CGGA_1462	1.76922	NTRS High	Glioblastoma	Glioblastoma, IDH-wildtype	WHO IV	0.476712	1	Wildtype	Non-codel
CGGA_2075	1.78067	NTRS High	Glioblastoma	Glioblastoma, IDH-wildtype	WHO IV	0.728767	1	Wildtype	Non-codel
CGGA_P23	1.78627	NTRS High	Astrocytoma	Anaplastic astrocytoma, IDH-wildtype	WHO III	1.07397	1	Wildtype	NA
CGGA_1817	1.78685	NTRS High	Glioblastoma	Glioblastoma, IDH-wildtype	WHO IV	1.09315	1	Wildtype	Non-codel
CGGA_1564	1.79873	NTRS High	Glioblastoma	Glioblastoma, IDH-wildtype	WHO IV	0.520548	1	Wildtype	Non-codel
CGGA_1747	1.81018	NTRS High	Oligoastrocytoma	Anaplastic oligoastrocytoma, NOS	WHO III	0.80274	1	NA	Non-codel
CGGA_1359	1.82838	NTRS High	Oligoastrocytoma	Anaplastic astrocytoma, IDH-wildtype	WHO III	0.939726	1	Wildtype	Non-codel
CGGA_1749	1.82862	NTRS High	Glioblastoma	Glioblastoma, IDH-wildtype	WHO IV	1.09863	1	Wildtype	Non-codel
CGGA_P619	1.84494	NTRS High	Glioblastoma	Glioblastoma, IDH-wildtype	WHO IV	0.969863	0	Wildtype	Non-codel
CGGA_1658	1.84699	NTRS High	Glioblastoma	Glioblastoma, IDH-wildtype	WHO IV	4.31233	1	Wildtype	Non-codel
CGGA_1681	1.85934	NTRS High	Glioblastoma	Glioblastoma, IDH-wildtype	WHO IV	0.947945	1	Wildtype	Codel
CGGA_1596	1.86011	NTRS High	Glioblastoma	Glioblastoma, IDH-wildtype	WHO IV	0.561644	1	Wildtype	Non-codel
CGGA_1382	1.86857	NTRS High	Glioblastoma	Glioblastoma, IDH-wildtype	WHO IV	0.778082	1	Wildtype	Non-codel
CGGA_1815	1.93543	NTRS High	Glioblastoma	Glioblastoma, IDH-wildtype	WHO IV	0.506849	1	Wildtype	Non-codel
CGGA_P157	1.94025	NTRS High	Oligoastrocytoma	Anaplastic astrocytoma, IDH-wildtype	WHO III	1.28767	1	Wildtype	Non-codel
CGGA_P265	1.94037	NTRS High	Oligoastrocytoma	Anaplastic oligoastrocytoma, NOS	WHO III	2.13425	1	Wildtype	NA
CGGA_810	1.94491	NTRS High	Oligodendroglioma	Anaplastic astrocytoma, IDH-wildtype	WHO III	1.50959	1	Wildtype	Non-codel
CGGA_1443	1.95746	NTRS High	Oligoastrocytoma	Diffuse astrocytoma, IDH-wildtype	WHO II	6.25753	0	Wildtype	Non-codel
CGGA_1410	1.9612	NTRS High	Glioblastoma	Glioblastoma, IDH-wildtype	WHO IV	2.26027	1	Wildtype	Non-codel
CGGA_P510	2.02286	NTRS High	Oligodendroglioma	Anaplastic astrocytoma, IDH-mutant	WHO III	1.50411	0	Mutant	Non-codel
CGGA_1826	2.03093	NTRS High	Glioblastoma	Glioblastoma, IDH-wildtype	WHO IV	0.120548	1	Wildtype	Non-codel
CGGA_1597	2.0536	NTRS High	Glioblastoma	Glioblastoma, IDH-wildtype	WHO IV	0.476712	1	Wildtype	Non-codel
CGGA_530	2.07216	NTRS High	Glioblastoma	Glioblastoma, IDH-wildtype	WHO IV	1.3863	1	Wildtype	Non-codel
CGGA_P22	2.07639	NTRS High	Glioblastoma	Glioblastoma, IDH-wildtype	WHO IV	1.11233	1	Wildtype	Non-codel
CGGA_1501	2.10044	NTRS High	Glioblastoma	Glioblastoma, NOS	WHO IV	0.608219	1	NA	Non-codel
CGGA_P164	2.16797	NTRS High	Glioblastoma	Glioblastoma, IDH-wildtype	WHO IV	3.26027	0	Wildtype	NA
CGGA_1505	2.23572	NTRS High	Glioblastoma	Glioblastoma, IDH-mutant	WHO IV	0.471233	1	Mutant	Non-codel
CGGA_1478	2.23749	NTRS High	Glioblastoma	Glioblastoma, IDH-wildtype	WHO IV	1.48493	1	Wildtype	Non-codel
CGGA_1690	2.2443	NTRS High	Glioblastoma	Glioblastoma, IDH-wildtype	WHO IV	1.62192	1	Wildtype	Non-codel
CGGA_P415	2.24571	NTRS High	Glioblastoma	Glioblastoma, IDH-wildtype	WHO IV	0.534247	1	Wildtype	Non-codel
CGGA_1282	2.28252	NTRS High	Glioblastoma	Glioblastoma, IDH-wildtype	WHO IV	3.05753	1	Wildtype	Non-codel
CGGA_1899	2.3314	NTRS High	Glioblastoma	Glioblastoma, IDH-wildtype	WHO IV	0.482192	1	Wildtype	Non-codel
CGGA_1820	2.36343	NTRS High	Glioblastoma	Glioblastoma, IDH-wildtype	WHO IV	0.210959	1	Wildtype	Non-codel
CGGA_1086	2.39123	NTRS High	Glioblastoma	Glioblastoma, IDH-wildtype	WHO IV	5.41644	1	Wildtype	NA
CGGA_P283	2.41062	NTRS High	Glioblastoma	Glioblastoma, IDH-wildtype	WHO IV	2.65205	0	Wildtype	Non-codel
CGGA_P136	2.41563	NTRS High	Glioblastoma	Glioblastoma, IDH-wildtype	WHO IV	2.30685	1	Wildtype	NA
CGGA_1886	2.45851	NTRS High	Glioblastoma	Glioblastoma, IDH-wildtype	WHO IV	0.926027	1	Wildtype	Non-codel
CGGA_1811	2.46188	NTRS High	Glioblastoma	Glioblastoma, IDH-wildtype	WHO IV	0.832877	1	Wildtype	Non-codel
CGGA_1780	2.47307	NTRS High	Glioblastoma	Glioblastoma, IDH-wildtype	WHO IV	3.96164	0	Wildtype	NA
CGGA_1865	2.48315	NTRS High	Glioblastoma	Glioblastoma, IDH-wildtype	WHO IV	0.243836	1	Wildtype	Non-codel
CGGA_1138	2.4904	NTRS High	Glioblastoma	Glioblastoma, IDH-wildtype	WHO IV	1.12603	1	Wildtype	Non-codel
CGGA_1391	2.50101	NTRS High	Glioblastoma	Glioblastoma, IDH-wildtype	WHO IV	1.16712	0	Wildtype	Non-codel
CGGA_1626	2.51196	NTRS High	Glioblastoma	Glioblastoma, IDH-wildtype	WHO IV	1.90685	1	Wildtype	Non-codel
CGGA_1014	2.54614	NTRS High	Astrocytoma	Diffuse astrocytoma, IDH-wildtype	WHO II	0.720548	1	Wildtype	Non-codel
CGGA_P89	2.54974	NTRS High	Glioblastoma	Glioblastoma, IDH-wildtype	WHO IV	0.805479	1	Wildtype	Non-codel
CGGA_1588	2.55828	NTRS High	Oligoastrocytoma	Anaplastic astrocytoma, IDH-wildtype	WHO III	5.48767	0	Wildtype	Non-codel
CGGA_1097	2.55905	NTRS High	Oligoastrocytoma	Diffuse astrocytoma, IDH-wildtype	WHO II	3.77534	1	Wildtype	Non-codel
CGGA_703	2.5759	NTRS High	Oligodendroglioma	Anaplastic astrocytoma, IDH-mutant	WHO III	3.71233	1	Mutant	Non-codel
CGGA_1608	2.57765	NTRS High	Astrocytoma	Anaplastic astrocytoma, IDH-mutant	WHO III	5.35068	0	Mutant	Non-codel
CGGA_1473	2.59253	NTRS High	Astrocytoma	Anaplastic astrocytoma, NOS	WHO III	0.726027	1	NA	Non-codel
CGGA_1142	2.5957	NTRS High	Glioblastoma	Glioblastoma, IDH-wildtype	WHO IV	2.75342	1	Wildtype	Non-codel
CGGA_1698	2.63379	NTRS High	Glioblastoma	Glioblastoma, IDH-wildtype	WHO IV	1.06301	1	Wildtype	Non-codel
CGGA_1195	2.65946	NTRS High	Oligoastrocytoma	Anaplastic astrocytoma, IDH-mutant	WHO III	1.30411	1	Mutant	Non-codel
CGGA_P199	2.66046	NTRS High	Glioblastoma	Glioblastoma, IDH-wildtype	WHO IV	0.556164	1	Wildtype	Non-codel
CGGA_1738	2.66732	NTRS High	Astrocytoma	Anaplastic astrocytoma, IDH-wildtype	WHO III	1.28493	1	Wildtype	Non-codel
CGGA_107	2.67044	NTRS High	Astrocytoma	Anaplastic astrocytoma, IDH-wildtype	WHO III	5.90685	1	Wildtype	Non-codel
CGGA_1857	2.68554	NTRS High	Glioblastoma	Glioblastoma, IDH-wildtype	WHO IV	0.430137	1	Wildtype	Non-codel
CGGA_1135	2.70166	NTRS High	Glioblastoma	Glioblastoma, IDH-wildtype	WHO IV	3.40822	1	Wildtype	Non-codel
CGGA_1972	2.71037	NTRS High	Glioblastoma	Glioblastoma, IDH-wildtype	WHO IV	2.50685	0	Wildtype	Non-codel
CGGA_120	2.72517	NTRS High	Glioblastoma	Glioblastoma, IDH-wildtype	WHO IV	0.789041	1	Wildtype	Non-codel
CGGA_1911	2.73337	NTRS High	Glioblastoma	Glioblastoma, IDH-wildtype	WHO IV	2.94521	0	Wildtype	Non-codel
CGGA_1812	2.75223	NTRS High	Glioblastoma	Glioblastoma, IDH-wildtype	WHO IV	2.13699	1	Wildtype	Non-codel
CGGA_1696	2.76278	NTRS High	Astrocytoma	Anaplastic astrocytoma, IDH-wildtype	WHO III	3.30137	0	Wildtype	NA
CGGA_P295	2.76519	NTRS High	Glioblastoma	Glioblastoma, IDH-wildtype	WHO IV	0.747945	1	Wildtype	Non-codel
CGGA_1953	2.79311	NTRS High	Glioblastoma	Glioblastoma, IDH-wildtype	WHO IV	0.2	1	Wildtype	Non-codel
CGGA_1492	2.79379	NTRS High	Glioblastoma	Glioblastoma, IDH-wildtype	WHO IV	0.734247	1	Wildtype	Non-codel
CGGA_1548	2.79501	NTRS High	Glioblastoma	Glioblastoma, IDH-wildtype	WHO IV	2.88767	1	Wildtype	Non-codel
CGGA_1543	2.79896	NTRS High	Glioblastoma	Glioblastoma, IDH-mutant	WHO IV	1.98082	1	Mutant	Non-codel
CGGA_1387	2.81049	NTRS High	Glioblastoma	Glioblastoma, IDH-wildtype	WHO IV	0.246575	1	Wildtype	Non-codel
CGGA_1326	2.84533	NTRS High	Glioblastoma	Glioblastoma, IDH-mutant	WHO IV	0.882192	1	Mutant	Non-codel
CGGA_1392	2.84649	NTRS High	Glioblastoma	Glioblastoma, IDH-wildtype	WHO IV	1.29589	1	Wildtype	Non-codel
CGGA_1480	2.85194	NTRS High	Glioblastoma	Glioblastoma, IDH-wildtype	WHO IV	1.10959	1	Wildtype	Non-codel
CGGA_P594	2.92957	NTRS High	Oligoastrocytoma	Anaplastic astrocytoma, IDH-wildtype	WHO III	0.230137	1	Wildtype	Non-codel
CGGA_521	2.96259	NTRS High	Astrocytoma	Anaplastic astrocytoma, IDH-wildtype	WHO III	1.40822	1	Wildtype	Non-codel
CGGA_1656	2.97136	NTRS High	Glioblastoma	Glioblastoma, IDH-wildtype	WHO IV	0.408219	1	Wildtype	Non-codel
CGGA_1666	2.99712	NTRS High	Glioblastoma	Glioblastoma, IDH-wildtype	WHO IV	0.682192	1	Wildtype	NA
CGGA_1223	3.00342	NTRS High	Oligoastrocytoma	Anaplastic astrocytoma, IDH-wildtype	WHO III	1.86849	1	Wildtype	Non-codel
CGGA_1152	3.02606	NTRS High	Astrocytoma	Diffuse astrocytoma, IDH-wildtype	WHO II	7.70411	0	Wildtype	Non-codel
CGGA_1611	3.07546	NTRS High	Glioblastoma	Glioblastoma, IDH-mutant	WHO IV	3.1726	1	Mutant	Non-codel
CGGA_487	3.07633	NTRS High	Glioblastoma	Glioblastoma, IDH-wildtype	WHO IV	0.427397	1	Wildtype	Non-codel
CGGA_1586	3.11315	NTRS High	Glioblastoma	Glioblastoma, IDH-wildtype	WHO IV	0.635616	1	Wildtype	Non-codel
CGGA_1402	3.14094	NTRS High	Glioblastoma	Glioblastoma, IDH-wildtype	WHO IV	6.44932	0	Wildtype	Non-codel
CGGA_1612	3.22656	NTRS High	Glioblastoma	Glioblastoma, IDH-wildtype	WHO IV	1.96712	1	Wildtype	Non-codel
CGGA_831	3.24873	NTRS High	Glioblastoma	Glioblastoma, IDH-wildtype	WHO IV	1.49589	1	Wildtype	Non-codel
CGGA_1451	3.30372	NTRS High	Glioblastoma	Glioblastoma, IDH-wildtype	WHO IV	1.2	1	Wildtype	Non-codel
CGGA_1682	3.33699	NTRS High	Glioblastoma	Glioblastoma, IDH-wildtype	WHO IV	0.945205	1	Wildtype	Non-codel
CGGA_1875	3.35099	NTRS High	Oligoastrocytoma	Diffuse astrocytoma, IDH-wildtype	WHO II	3.2274	0	Wildtype	Non-codel
CGGA_1434	3.35451	NTRS High	Astrocytoma	Anaplastic astrocytoma, IDH-wildtype	WHO III	0.183562	1	Wildtype	Non-codel
CGGA_1603	3.35767	NTRS High	Glioblastoma	Glioblastoma, IDH-wildtype	WHO IV	0.975342	1	Wildtype	Non-codel
CGGA_1706	3.39916	NTRS High	Glioblastoma	Glioblastoma, IDH-wildtype	WHO IV	4.62466	0	Wildtype	Non-codel
CGGA_1912	3.43114	NTRS High	Glioblastoma	Glioblastoma, NOS	WHO IV	1.38904	1	NA	Non-codel
CGGA_1773	3.4491	NTRS High	Glioblastoma	Glioblastoma, IDH-wildtype	WHO IV	0.284932	1	Wildtype	Non-codel
CGGA_1433	3.45167	NTRS High	Glioblastoma	Glioblastoma, IDH-wildtype	WHO IV	1.07945	1	Wildtype	Non-codel
CGGA_777	3.49651	NTRS High	Glioblastoma	Glioblastoma, IDH-wildtype	WHO IV	0.4	1	Wildtype	Non-codel
CGGA_1659	3.51862	NTRS High	Glioblastoma	Glioblastoma, IDH-wildtype	WHO IV	1.06027	1	Wildtype	Non-codel
CGGA_1507	3.53556	NTRS High	Glioblastoma	Glioblastoma, IDH-wildtype	WHO IV	1.9589	1	Wildtype	Non-codel
CGGA_1631	3.57527	NTRS High	Glioblastoma	Glioblastoma, IDH-wildtype	WHO IV	0.605479	1	Wildtype	Non-codel
CGGA_1546	3.58836	NTRS High	Glioblastoma	Glioblastoma, IDH-wildtype	WHO IV	0.610959	1	Wildtype	Non-codel
CGGA_P159	3.66197	NTRS High	Oligoastrocytoma	Anaplastic astrocytoma, IDH-wildtype	WHO III	0.578082	1	Wildtype	Non-codel
CGGA_869	3.6658	NTRS High	Glioblastoma	Glioblastoma, IDH-wildtype	WHO IV	1.47123	0	Wildtype	Non-codel
CGGA_1680	3.71809	NTRS High	Astrocytoma	Anaplastic astrocytoma, IDH-mutant	WHO III	1.63288	1	Mutant	Non-codel
CGGA_1613	3.76138	NTRS High	Glioblastoma	Glioblastoma, IDH-wildtype	WHO IV	0.684932	0	Wildtype	Non-codel
CGGA_1709	3.76993	NTRS High	Glioblastoma	Glioblastoma, IDH-wildtype	WHO IV	1.13699	1	Wildtype	Non-codel
CGGA_1535	3.78917	NTRS High	Glioblastoma	Glioblastoma, IDH-mutant	WHO IV	0.635616	1	Mutant	Non-codel
CGGA_1537	3.81801	NTRS High	Glioblastoma	Glioblastoma, IDH-wildtype	WHO IV	0.265753	1	Wildtype	Non-codel
CGGA_1371	3.86584	NTRS High	Glioblastoma	Glioblastoma, IDH-wildtype	WHO IV	6.58356	0	Wildtype	Non-codel
CGGA_1558	3.87479	NTRS High	Glioblastoma	Glioblastoma, IDH-wildtype	WHO IV	0.356164	1	Wildtype	Non-codel
CGGA_1134	3.88043	NTRS High	Glioblastoma	Glioblastoma, IDH-wildtype	WHO IV	0.161644	1	Wildtype	Non-codel
CGGA_881	3.88295	NTRS High	Oligoastrocytoma	Anaplastic astrocytoma, IDH-wildtype	WHO III	0.690411	1	Wildtype	Non-codel
CGGA_P30	3.89394	NTRS High	Astrocytoma	Diffuse astrocytoma, IDH-wildtype	WHO II	1.10685	1	Wildtype	Non-codel
CGGA_1457	3.89466	NTRS High	Glioblastoma	Glioblastoma, IDH-wildtype	WHO IV	0.854795	1	Wildtype	Non-codel
CGGA_1441	3.89826	NTRS High	Glioblastoma	Glioblastoma, IDH-wildtype	WHO IV	5.15616	1	Wildtype	Non-codel
CGGA_135	3.93717	NTRS High	Astrocytoma	Anaplastic astrocytoma, IDH-wildtype	WHO III	5.27123	1	Wildtype	Non-codel
CGGA_1862	3.93869	NTRS High	Astrocytoma	Anaplastic astrocytoma, IDH-wildtype	WHO III	0.30137	1	Wildtype	Non-codel
CGGA_1075	3.9864	NTRS High	Glioblastoma	Glioblastoma, IDH-wildtype	WHO IV	1.09041	1	Wildtype	Non-codel
CGGA_1106	3.99785	NTRS High	Glioblastoma	Glioblastoma, IDH-wildtype	WHO IV	1.15068	1	Wildtype	Non-codel
CGGA_1901	4.00694	NTRS High	Glioblastoma	Glioblastoma, IDH-wildtype	WHO IV	1.47945	1	Wildtype	Non-codel
CGGA_1353	4.00786	NTRS High	Glioblastoma	Glioblastoma, IDH-wildtype	WHO IV	2.8	1	Wildtype	Non-codel
CGGA_1687	4.0172	NTRS High	Glioblastoma	Glioblastoma, IDH-wildtype	WHO IV	4.76164	0	Wildtype	Non-codel
CGGA_1521	4.05524	NTRS High	Glioblastoma	Glioblastoma, IDH-wildtype	WHO IV	0.561644	1	Wildtype	Non-codel
CGGA_1644	4.17251	NTRS High	Glioblastoma	Glioblastoma, IDH-wildtype	WHO IV	0.473973	1	Wildtype	Non-codel
CGGA_1108	4.36564	NTRS High	Oligoastrocytoma	Anaplastic astrocytoma, IDH-wildtype	WHO III	1.87397	1	Wildtype	Non-codel
CGGA_1459	4.38027	NTRS High	Oligoastrocytoma	Anaplastic astrocytoma, IDH-wildtype	WHO III	1.37808	1	Wildtype	Non-codel
CGGA_1452	4.47988	NTRS High	Glioblastoma	Glioblastoma, IDH-wildtype	WHO IV	1.28219	1	Wildtype	Non-codel
CGGA_1538	4.63234	NTRS High	Glioblastoma	Glioblastoma, IDH-wildtype	WHO IV	0.676712	1	Wildtype	Non-codel
CGGA_1694	4.63339	NTRS High	Glioblastoma	Glioblastoma, IDH-wildtype	WHO IV	1.70959	1	Wildtype	Non-codel
CGGA_P160	5.02436	NTRS High	Glioblastoma	Glioblastoma, IDH-wildtype	WHO IV	0.6	1	Wildtype	Non-codel
CGGA_1744	5.10175	NTRS High	Glioblastoma	Glioblastoma, NOS	WHO IV	4.26301	0	NA	Non-codel
CGGA_P182	5.13112	NTRS High	Glioblastoma	Glioblastoma, IDH-wildtype	WHO IV	3.15068	0	Wildtype	Non-codel
CGGA_1551	5.38197	NTRS High	Glioblastoma	Glioblastoma, NOS	WHO IV	0.950685	1	NA	Non-codel
CGGA_P7	5.4589	NTRS High	Glioblastoma	Glioblastoma, IDH-wildtype	WHO IV	0.30137	1	Wildtype	Non-codel
CGGA_1208	5.47706	NTRS High	Glioblastoma	Glioblastoma, IDH-wildtype	WHO IV	0.441096	1	Wildtype	Non-codel
CGGA_1601	5.99645	NTRS High	Glioblastoma	Glioblastoma, IDH-wildtype	WHO IV	1.94521	1	Wildtype	Non-codel
CGGA_1415	6.06904	NTRS High	Glioblastoma	Glioblastoma, IDH-wildtype	WHO IV	6.40548	0	Wildtype	Non-codel
CGGA_1708	6.07254	NTRS High	Glioblastoma	Glioblastoma, IDH-wildtype	WHO IV	3.07397	1	Wildtype	Non-codel
CGGA_1255	6.67967	NTRS High	Glioblastoma	Glioblastoma, IDH-wildtype	WHO IV	0.323288	1	Wildtype	Non-codel
CGGA_P143	7.0523	NTRS High	Glioblastoma	Glioblastoma, IDH-wildtype	WHO IV	0.715068	1	Wildtype	Non-codel
