# Supplementary material for: A nuclear transport-related gene signature combined with IDH mutation and 1p/19q codeletion better predicts the prognosis of glioma patients
Source: BMC Cancer. 2020 Nov 9;20:1072. doi: 10.1186/s12885-020-07552-3 (PMC7654069; doi:10.1186/s12885-020-07552-3)
Supplement: Supplementary file 8 — Additional file 8: Supplemental Table 4. The sequences of the primers. [file 12885_2020_7552_MOESM8_ESM.xlsx]

## Sheet: Sheet1
Gene	Forward primer	Reverse primer
CDK1	GCACTTGGCTTCAAAGCTGG	CATGGCTACCACTTGACCTGT
cyclin B1	TTGCAGCAGGAGCTTTTTGC	TAGCATGCTTCGATGTGGCA
cyclin B2	GCGTGCCATCCTAGTGGATT	AGCTTCTTCCGGGAAACTGG
cdc25c	ACTCCAGGCTTGAGGTTTTGT	GAGGCAACGTTTTGGGGTTC
PLK1	GGATGTGTGGTCCATTGGGT	GCTGGGAGCAATCGAAAACC
CDK7	CGGGCAAAGCGTTATGAGAAG	TCCAAAAGCATCAAGGAGACCA
GAPDH	CATGAGAAGTATGACAACAGC	AGTCCTTCCACGATACCAAAG
