# Supplementary material for: A nuclear transport-related gene signature combined with IDH mutation and 1p/19q codeletion better predicts the prognosis of glioma patients
Source: BMC Cancer. 2020 Nov 9;20:1072. doi: 10.1186/s12885-020-07552-3 (PMC7654069; doi:10.1186/s12885-020-07552-3)
Supplement: Supplementary file 9 — Additional file 9: Supplemental Table 5. The list of 336 nuclear transport related genes. [file 12885_2020_7552_MOESM9_ESM.xlsx]

## Sheet: Supplemental table 3
AAAS
ABCE1
AGFG1
AGT
AGTR2
AHCYL1
AKAP13
AKAP8L
AKT1
ALKBH5
ALYREF
ANGPT1
ANKLE1
ANKRD54
ANP32A
ANP32B
ANP32C
ANP32D
APOD
APPL1
APPL2
ATXN1
BACH2
BAG3
BANF1
BARD1
BCCIP
BMP4
C12orf50
CABP1
CALR
CAMK1
CASC3
CBLB
CCHCR1
CD36
CDC40
CDH1
CDK5
CHCHD4
CHP1
CHP2
CHTOP
CITED1
CPSF1
CPSF2
CPSF3
CPSF4
CPSF6
CSE1L
CTDSPL2
DDX19B
DDX20
DDX25
DDX39A
DDX39B
DHX38
DHX9
DMAP1
DNAJC27
DRD1
DUSP16
ECT2
EFCAB7
EGR2
EIF4A3
EIF4E
EIF5A
EIF6
EMD
ENY2
FBXO22
FERMT1
FGF9
FIP1L1
FLNA
FYTTD1
GAS6
GCKR
GEMIN2
GEMIN4
GEMIN5
GEMIN6
GEMIN7
GEMIN8
GLE1
GLI3
GSK3B
GTSE1
HCLS1
HDAC3
HEATR3
HHEX
HIKESHI
HMGA1
HNRNPA1
HNRNPA2B1
HTATIP2
HYAL2
IFI27
IFNG
IL1B
IPO11
IPO13
IPO4
IPO5
IPO7
IPO8
IPO9
IWS1
JUP
KHDRBS1
KPNA1
KPNA2
KPNA3
KPNA4
KPNA5
KPNA6
KPNA7
KPNB1
LEP
LMNA
LSG1
LTV1
LZTS2
MAGOH
MAGOHB
MALT1
MAPK1
MAPK14
MAVS
MBTPS1
MCM3AP
MDFIC
MDM2
MMP12
MX2
NCBP1
NCBP2
NDC1
NEDD4
NEMF
NEUROD1
NF1
NMD3
NOL6
NOLC1
NPAP1
NPM1
NUP107
NUP133
NUP153
NUP155
NUP160
NUP188
NUP205
NUP210
NUP214
NUP35
NUP37
NUP43
NUP50
NUP54
NUP58
NUP62
NUP62CL
NUP85
NUP88
NUP93
NUP98
NUPL2
NUTF2
NXF1
NXF2
NXF2B
NXF3
NXF5
NXT1
NXT2
PABPN1
PARK7
PCID2
PHAX
PHB2
PIK3R1
PIK3R2
PKD1
PKIA
PKIG
PML
POLDIP3
POLR2D
POM121
POM121B
POM121C
POM121L12
POM121L2
PPM1A
PPP1CC
PPP1R10
PPP1R12A
PPP3CA
PRICKLE1
PRKACA
PRKAG1
PRKCD
PSEN1
PSIP1
PTGS2
PTPN11
PTPN14
PTTG1IP
RAB23
RAE1
RAN
RANBP17
RANBP2
RANBP3
RANBP3L
RANBP6
RANGAP1
RAPGEF3
RBM15B
RBM22
RBM26
RBM27
RBM4
RBM8A
RGPD1
RGPD2
RGPD3
RGPD4
RGPD5
RGPD6
RGPD8
RGS14
RIOK2
RITA1
RNPS1
RPAIN
RPL23
RPS15
RPSA
RRS1
RSRC1
SARNP
SDAD1
SEC13
SEH1L
SETD2
SFN
SHH
SIX2
SIX3
SLBP
SLU7
SMAD3
SMG1
SMG5
SMG6
SMG7
SMN1
SMN2
SMO
SMURF1
SNRPB
SNRPD1
SNRPD2
SNRPD3
SNRPE
SNRPF
SNRPG
SNUPN
SP100
SPRN
SRRM1
SRSF1
SRSF11
SRSF2
SRSF3
SRSF4
SRSF5
SRSF6
SRSF7
SRSF9
SSB
STAT3
STRADA
STRADB
STYX
SUFU
SUPT6H
SYK
SYMPK
TARDBP
TCF7L2
TGFB1
THOC1
THOC2
THOC3
THOC5
THOC6
THOC7
TMCO6
TNPO1
TNPO2
TNPO3
TP53
TPR
TRIM28
TSC1
TSC2
TXN
TXNIP
U2AF1
U2AF1L4
U2AF2
UBR5
UHMK1
UPF1
UPF2
UPF3A
UPF3B
WDR33
XPO1
XPO4
XPO5
XPO6
XPO7
XPOT
YTHDC1
YWHAE
ZC3H11A
ZC3H12A
ZC3H3
ZIC1
ZNF593
ZPR1
