# Supplementary material for: A nuclear transport-related gene signature combined with IDH mutation and 1p/19q codeletion better predicts the prognosis of glioma patients
Source: BMC Cancer. 2020 Nov 9;20:1072. doi: 10.1186/s12885-020-07552-3 (PMC7654069; doi:10.1186/s12885-020-07552-3)
Supplement: Supplementary file 10 — Additional file 10: Supplemental Table 6. The list of 251 genes filtered by Univariate Cox regression analysis. [file 12885_2020_7552_MOESM10_ESM.xlsx]

## Sheet: Supplemental table 4
CALR
NUP37
HDAC3
KPNA2
SP100
UPF2
MAGOH
CPSF4
NDC1
NUP54
LMNA
SMN1
HTATIP2
SUFU
RGPD5
FBXO22
ECT2
NOLC1
ANP32C
HYAL2
RAN
BCCIP
SRSF9
GEMIN7
TSC1
SLBP
TXN
RANBP17
KPNA5
NXT1
GTSE1
NXF3
SNRPD2
TGFB1
NEMF
NF1
EIF5A
BARD1
FLNA
STAT3
POM121C
YTHDC1
DDX25
MDFIC
DDX39A
ANP32D
SLU7
SNUPN
PSIP1
FERMT1
SNRPG
DHX38
RAE1
PHAX
EIF6
EIF4E
PTPN14
ZIC1
PRKACA
PTPN11
THOC3
DDX20
RSRC1
TCF7L2
NUP85
SRSF7
PPM1A
ANGPT1
CHP1
SEC13
HMGA1
NUP205
PIK3R1
PML
POLDIP3
ENY2
GLI3
ZC3H12A
HEATR3
THOC7
NUP62
SRSF2
MALT1
CASC3
EMD
PRKAG1
RANBP6
KPNA4
PPP1R10
EIF4A3
RGPD4
LZTS2
SPRN
POM121
TNPO2
RPS15
NUTF2
HHEX
NUP160
RGPD6
POLR2D
RITA1
HCLS1
TSC2
CSE1L
SNRPB
ZNF593
FYTTD1
LEP
U2AF2
SMG1
C12orf50
JUP
MAPK1
WDR33
DNAJC27
MX2
TP53
APPL1
MDM2
IPO4
LSG1
U2AF1L4
TRIM28
APPL2
GCKR
SMG6
TNPO1
NUP210
CITED1
RBM4
SRSF5
PPP1R12A
RAPGEF3
ALYREF
NUP88
UBR5
SMO
PPP3CA
SMN2
GSK3B
TPR
BMP4
IFI27
RANGAP1
CBLB
CDC40
GEMIN6
FGF9
SMG7
PARK7
AKT1
DDX19B
RANBP2
SMURF1
MAGOHB
KPNA7
STYX
PPP1CC
THOC6
RGPD1
SYK
SNRPE
SNRPF
SRSF3
CPSF2
IPO7
CPSF3
PCID2
RRS1
CHP2
RANBP3L
PRKCD
NUP35
GAS6
CDK5
XPO4
SETD2
ALKBH5
SRSF4
CAMK1
U2AF1
ABCE1
PKIA
SFN
SYMPK
NUP93
STRADB
NUP133
NPM1
THOC5
SHH
CABP1
BANF1
RBM26
LTV1
RGS14
SMAD3
NUP107
ANP32A
PABPN1
NUP43
EFCAB7
SIX2
ZC3H11A
RPSA
MCM3AP
PKIG
RPL23
NUP62CL
CHTOP
MAPK14
SNRPD1
NUP155
GEMIN2
NUP98
SUPT6H
AHCYL1
XPO7
AKAP8L
UPF3A
NUP214
SEH1L
SDAD1
HNRNPA1
CD36
PRICKLE1
SARNP
CCHCR1
IFNG
HNRNPA2B1
NXT2
RGPD2
TMCO6
IWS1
NCBP1
XPO1
AAAS
GLE1
NUP188
SRSF11
RGPD3
SRRM1
ATXN1
SIX3
ANKRD54
BAG3
KPNA6
KHDRBS1
AKAP13
NCBP2
